# Supplementary material for: Antibacterial mechanisms of phenyllactic acid against Shewanella putrefaciens by metabolomics and machine learning and its application in sea fish
Source: Front Nutr. 2026 Jun 29;13:1852332. doi: 10.3389/fnut.2026.1852332 (PMC13357118; doi:10.3389/fnut.2026.1852332)
Supplement: Supplementary file 1 [file Table_1.XLSX]

## Sheet: Sheet1
Table S1. Raw dataset for machine learning
Index	Compounds	Class I	Class II	Formula	Level	score	CAS	PLA1	PLA2	PLA3	PLA4	PLA5	PLA6	CK-1	CK-2	CK-3	CK-4	CK-5	CK-6	VIP	P-value	FDR	Fold_Change	Log2FC	Type
MW0103478	Adenosine monophosphate	Nucleotide and Its metabolites	Nucleotide and Its metabolites	C10H14N5O7P	1a	0.9709	61-19-8	833.44	454.85	836.43	766.43	843.11	770.61	24832.9	27376.8	28487.8	32470.2	27543.2	28937.8	1.4843	1.23107e-06	2.5246e-05	0.0265541	-5.23492	down
MW0168837	Betaine	Others	Others	C5H11NO2	1a	0.9705	107-43-7	29146.5	27911.3	31590.6	31045	30139.4	31058.9	81682.9	90779.5	93834.5	95825.9	68622.2	86428.3	1.47011	2.9549e-05	0.000295275	0.34977	-1.51552	down
MW0109196	L-Phenylalanine	Amino acid and Its metabolites	Amino acids	C9H11NO2	1a	0.9701	63-91-2	17936.1	9659.76	17930.5	16408.9	17427.1	16848.6	56503.4	54211.3	52266.5	53581.3	42453.5	52473.8	1.43642	1.74504e-07	4.94367e-06	0.308873	-1.69491	down
MW0160187	Maltotriose	Alcohol and amines	Alcohols	C18H32O16	1a	0.9696	9005-82-7 | 6401-81-6 | 133137-05-0 | 1109-28-0	4.91	4.91	4.91	4.91	4.91	4.91	390.38	235.75	428.8	272.05	209.01	355.83	1.48334	0.000363042	0.00193341	0.0155723	-6.00487	down
MEDP0792	Pyrrolidine	Heterocyclic compounds	Heterocyclic compounds	C4H9N	1a	0.9583	123-75-1	3.76	3.75	3.9	3.83	3.75	3.75	305.54	348.15	351.77	311.61	264.77	310.71	1.48912	2.37919e-06	4.30133e-05	0.0120155	-6.37896	down
MW0113863	2'-Adenylic acid	Nucleotide and Its metabolites	Nucleotide and Its metabolites	C10H14N5O7P	1a	0.9553	130-49-4 | 81012-86-4	4571.05	2663.6	358.1	268.73	6872.41	3538.45	26224.8	77772.1	21958.8	67595.4	38857.3	47274.4	1.28162	0.0047917	0.0147289	0.0653324	-3.93606	down
MW0126334	Pyridoxal phosphate	Organic acid and Its derivatives	Organic acid and Its derivatives	C8H10NO6P	1a	0.9518	54-47-7	1400.11	1086.6	1750	1754.97	1607.18	1748.93	6148.14	4969.5	6492.81	4830.39	5575.56	4945.59	1.45283	7.79433e-06	0.000107632	0.283593	-1.81811	down
MW0103590	Guanosine-5'-monophosphate	Nucleotide and Its metabolites	Nucleotide and Its metabolites	C10H14N5O8P	1a	0.9503	85-32-5 | 128952-18-1 | 29593-02-0	729.02	391.17	1184	518.84	320.93	931.81	4901.78	6307.72	2642.28	7188.33	3377.26	2335.02	1.34934	0.00529848	0.0160709	0.152352	-2.71452	down
MEDN0006	L-Tyrosine	Amino acid and Its metabolites	Amino acids	C9H11NO3	1a	0.9501	60-18-4	1115.64	1652.19	1406.17	1488.96	1307.74	1420.44	3865.14	3225.24	3866.5	3734.37	2889.68	2718.68	1.42607	8.57797e-05	0.000642296	0.413365	-1.27451	down
MW0103709	Uridine-5'-monophosphate	Nucleotide and Its metabolites	Nucleotide and Its metabolites	C9H13N2O9P	1a	0.9447	58-97-9	1046.66	552.94	2011.24	1021.2	835.15	852.99	3820.79	3277.14	3491.97	3295.96	1820.97	3979.51	1.30321	0.000259186	0.00150899	0.321044	-1.63916	down
MW0169283	2-Amino-1-phenylethanol	Alcohol and amines	Alcohols	C8H11NO	1a	0.9421	7568-93-6	30395.9	17343.7	30438.6	27002.7	27895.2	28527.4	87018.8	86455.1	87905.3	89101	69906.6	83193.3	1.44411	7.40901e-08	2.42381e-06	0.320909	-1.63976	down
MW0103469	Adenosine-5'-diphosphate	Nucleotide and Its metabolites	Nucleotide and Its metabolites	C10H15N5O10P2	1a	0.9414	58-64-0	2472.52	1442.52	2020.24	2245.98	1700.13	2050.93	18034	12680.8	15122.8	18680.3	15939	15938.2	1.47391	1.16168e-05	0.00014188	0.123786	-3.01408	down
MW0159685	Glutathione	Amino acid and Its metabolites	Amino acid derivatives	C10H17N3O6S	1a	0.9349	70-18-8	7693.59	3548.83	4856.91	4494.13	8011.27	9323.6	72765.6	104268	64138.6	91492.9	107553	95962.3	1.45931	6.70457e-05	0.00053249	0.070738	-3.82137	down
MW0103519	Cytidine-5'-diphosphate	Nucleotide and Its metabolites	Nucleotide and Its metabolites	C9H15N3O11P2	1a	0.9302	63-38-7	228.79	299.14	249.66	316.98	111.3	337.29	2584.31	2373.21	2996.8	2285.16	2283.37	2615.7	1.44841	1.41177e-06	2.8603e-05	0.101936	-3.29427	down
MW0107537	Indole	Heterocyclic compounds	Indole and Its derivatives	C8H7N	1a	0.9267	120-72-9	45243.5	44972.3	41742.2	41211.5	39588.8	43210.2	45848.8	46179.8	46396.1	45353.4	43515.2	47874.3	1.00817	0.0167336	0.040231	0.930228	-0.104343	down
MW0117231	1-Methylnicotinamide	Alcohol and amines	Amines	C7H9N2O+	1a	0.9256	3106-60-3	2.61327e+06	2.2331e+06	2.38102e+06	2.4011e+06	2.24288e+06	2.21552e+06	2.46377e+06	2.5953e+06	2.61087e+06	2.80641e+06	2.52221e+06	2.73569e+06	1.09073	0.00737121	0.0209257	0.895302	-0.159554	down
MEDP0381	7-Methylguanine	Nucleotide and Its metabolites	Nucleotide and Its metabolites	C6H7N5O	1a	0.9073	578-76-7	1321.99	1110.94	1150.77	1388.08	1587.63	1673.68	9549.39	8917.99	8891.2	7348.51	8552.81	8775.16	1.47851	4.26514e-07	1.0735e-05	0.158222	-2.65998	down
MW0006223	Methoxybenzene-sulfonamide	Benzene and substituted derivatives	Benzene and substituted derivatives	C26H29ClN2O4S	1a	0.8913	139298-40-1	2194.58	1192.89	2251.32	2095.39	1787.88	1847.48	5227.76	6574.51	8866.38	6277.28	11233	8433.59	1.41358	0.00101609	0.00419883	0.243916	-2.03554	down
MW0106189	Creatinine	Organic acid and Its derivatives	Organic acid and Its derivatives	C4H7N3O	1a	0.8837	60-27-5	113709	127806	119935	172234	160960	112856	80495.9	82389.2	128571	78453.3	63891	75319.5	1.15259	0.00515516	0.0157055	1.58607	0.665458	up
MEDP1010	NADP+	CoEnzyme and vitamins	CoEnzyme and vitamins	C21H28N7O17P3	1a	0.8836	53-59-8	417.15	394.89	365.49	572.23	324.1	498.03	3318.16	2904.87	4152.62	3056.59	2477.89	2871.55	1.46707	6.48671e-05	0.000519694	0.136936	-2.86843	down
MW0123207	Epsilon-caprolactam	Heterocyclic compounds	Heterocyclic compounds	C6H11NO	1a	0.8753	105-60-2	24293.4	9008.17	12734.2	11951.8	10798.5	10888.7	7243.81	5922.94	5961.5	7582.16	5532.13	4879.06	1.22389	0.0250831	0.0566845	2.14632	1.10186	up
MW0016406	Carnosine	Amino acid and Its metabolites	Amino acid derivatives	C9H14N4O3	1a	0.8672	305-84-0	19948.8	32835.7	20266.7	20584.2	16913.6	18588	7840.02	7947.9	9330.64	9347.96	7835.26	10928.3	1.39061	0.00241791	0.008432	2.42602	1.27859	up
MW0103557	Flavin adenine dinucleotide	Nucleotide and Its metabolites	Nucleotide and Its metabolites	C27H33N9O15P2	1a	0.8572	146-14-5	2241.94	911.51	2137.42	2110.87	1842.76	1896.46	42892	42953.3	52297.6	44880.3	45899.1	47057.7	1.47707	4.51123e-07	1.11683e-05	0.0403687	-4.63062	down
MEDN1387	O-acetyl-L-serine	Amino acid and Its metabolites	Amino acid derivatives	C5H9NO4	1a	0.8387	5147-00-2	353.93	309.51	203.36	358.79	420.31	506.26	3116.33	2536.62	2891.15	2600.6	1990.39	2378.29	1.45479	1.64621e-05	0.000188492	0.138729	-2.84966	down
MW0169339	Isosteviol	Heterocyclic compounds	Heterocyclic compounds	C20H30O3	1a	0.8144	27975-19-5	6137.56	5216.2	5749.63	4944.98	10052.7	5221.31	2528.4	3597.9	3382.39	1905.03	4233.75	3230	1.19351	0.00931736	0.0254009	1.97708	0.983375	up
MEDL02553	Piperine	Heterocyclic compounds	Heterocyclic compounds	C17H19NO3	1a	0.8061	94-62-2	50687.1	56449.7	56337.1	68675.2	95596.2	76350.4	309722	186867	251643	133399	182223	286395	1.36909	0.00191114	0.00698379	0.299275	-1.74046	down
MEDL01942	Dibutyl phthalate	Benzene and substituted derivatives	Benzene and substituted derivatives	C16H22O4	1a	0.8058	84-74-2	97879.7	26840.5	49339.1	60875	48636.6	54272.2	140521	98987.3	71084.5	152947	191197	96051.2	1.12506	0.0106807	0.0281945	0.449985	-1.15205	down
MW0013504	2-Hydroxy-3-Methylbutanoic Acid	Organic acid and Its derivatives	Organic acid and Its derivatives	C5H10O3	1b	0.9215	4026-18-0	24076.1	26435.3	25535.2	24800.1	24076	25416.5	22902.8	21910.5	23088.9	23858.9	22460.7	24878	1.08796	0.00853419	0.0237608	1.0808	0.112101	up
MEDN0338	DL-3-Phenyllactic acid	Organic acid and Its derivatives	Organic acid and Its derivatives	C9H10O3	1b	0.902	7326-19-4	23254.3	18565.9	24932.6	23315.7	25216.7	23649.6	3643.76	4756.56	5110.29	4745.96	669.58	3644.22	1.32631	6.62302e-08	2.21952e-06	6.15563	2.62191	up
MEDN0335	Methylmalonic Acid	Organic acid and Its derivatives	Organic acid and Its derivatives	C4H6O4	1b	0.8749	516-05-2	24461.5	17075.1	39563.2	23113.1	21207.9	35177	85584.6	175909	64406.7	117986	179843	154708	1.36499	0.00301498	0.0100793	0.206308	-2.27713	down
MW0126519	Sclareolide	Heterocyclic compounds	Heterocyclic compounds	C16H26O2	1b	0.8653	564-20-5	473.57	191.98	351.2	516.99	87.36	569.59	7.53	7.54	7.55	7.55	7.54	7.55	1.44465	0.00602203	0.0177369	48.4023	5.597	up
MW0014810	5-Methyl-2-[(1R,6R)-3-methyl-6-(1-methylethenyl)-2-cyclohexen-1-yl]-1,3-benzenediol	Benzene and substituted derivatives	Benzene and substituted derivatives	C17H22O2	1b	0.8628	35482-50-9	3503.98	3496.54	9215.82	7982.16	6399.58	4361.6	3504.97	1679.92	1467.66	1016.33	2860.29	2535.28	1.15245	0.0123282	0.0315438	2.67594	1.42005	up
MW0004954	4-Ethynylaniline	Benzene and substituted derivatives	Benzene and substituted derivatives	C8H7N	1b	0.8551	14235-81-5	8064.47	7256.03	7989.85	5558.32	6632.07	6860.51	4643.08	4029.85	4883.95	4724.94	5689.17	5209.73	1.26445	0.0010827	0.00445268	1.45169	0.53773	up
MW0109433	Pro-Ser	Amino acid and Its metabolites	Small Peptide	C8H14N2O4	1b	0.8493	71835-80-8	39133	38493.5	36516	30989.2	34739.9	29493.7	6096.1	5854.42	6006.61	5767.03	6840.9	9024.07	1.47213	2.95714e-06	5.18975e-05	5.28845	2.40285	up
MEDN0167	Purine	Nucleotide and Its metabolites	Nucleotide and Its metabolites	C5H4N4	1b	0.8439	120-73-0	7318.39	7096.48	8657.29	7885.18	9088.93	7677.05	8858.21	9190.05	8426.4	9833.94	9384.61	8738.79	1.02261	0.0167008	0.0401873	0.876751	-0.189761	down
MW0109026	Oxiglutatione	Amino acid and Its metabolites	Small Peptide	C20H32N6O12S2	1b	0.8289	27025-41-8	20.69	20.69	20.69	20.69	20.69	20.69	355.97	470.04	348.86	600.61	617.4	369.01	1.48052	0.000326839	0.00180715	0.0449475	-4.47562	down
MEDP1879	Phe-ala	Amino acid and Its metabolites	Amino acid derivatives	C12H16N2O3	1b	0.8023	3918-87-4	7.28	7.28	7.28	7.28	7.28	7.28	7.28	7.28	37.86	66.5	36.4	38.3	1.02934	0.0410555	0.0838814	0.225597	-2.14818	down
MW0010672	Theophylline	Heterocyclic compounds	Heterocyclic compounds	C7H8N4O2	1b	0.7967	58-55-9	1.39488e+06	1.21705e+06	1.27329e+06	1.29587e+06	1.04899e+06	1.24504e+06	580704	634823	674576	546428	616489	561965	1.45377	5.83487e-06	8.76187e-05	2.06781	1.04811	up
MEDN0680	Ethylparaben	Benzene and substituted derivatives	Benzene and substituted derivatives	C9H10O3	1b	0.7936	120-47-8	10411.9	7568.11	13972.1	12652.6	19164.4	12745	102026	97104.4	98795.6	96794.6	93262.7	93663.4	1.46433	3.4134e-12	2.34501e-09	0.131547	-2.92635	down
MEDN0048	L-Homocystine	Amino acid and Its metabolites	Amino acids	C8H16N2O4S2	1b	0.7788	626-72-2	3365.22	3317.57	3518	3539.38	2975.12	2932.3	2741.41	2454.75	2875.09	2849.43	2632.94	2725.8	1.22823	0.00193666	0.00704892	1.2069	0.271303	up
MEDP1339	LPC(18:1/0:0)	GP	LPC	C26H52NO7P	1b	0.7695	3542-29-8	8133.22	12167.6	11539.4	14967	10826.2	9824.16	8166.04	8429.99	6901.19	7347.84	7411.82	8445.7	1.15855	0.0131054	0.0331922	1.44441	0.530479	up
MW0008809	N-Acetyltyramine	Benzene and substituted derivatives	Phenolics	C10H13NO2	1b	0.7654	1202-66-0	3549.72	2124.76	3643.03	3297.44	2853.71	2848.15	1068.53	761.99	754.87	2316.62	919.35	1673.94	1.24761	0.000385316	0.00203234	2.44377	1.28911	up
MEDN1410	N-Palmitoylglycine	Amino acid and Its metabolites	Amino acid derivatives	C18H35NO3	1b	0.7621	158305-64-7	2462.52	3056.24	2736.38	3501.76	2766.83	3167.69	1063.55	1069.56	1034.32	1058.63	796.12	909.34	1.45997	1.8233e-05	0.000202033	2.98261	1.57658	up
MEDL01000	Octopamine	Alcohol and amines	Polyamines	C8H11NO2	1b	0.7597	104-14-3	94212.4	95144.8	80551.3	85250.3	81201.6	79261.9	64776.7	59590.3	60015	60028.3	59876.1	71932.8	1.35931	0.000102116	0.00072293	1.37054	0.454741	up
MEDP2280	CCT-018159	Benzene and substituted derivatives	Benzene and substituted derivatives	C20H20N2O4	1b	0.7503	171009-07-7	101320	99501.2	102229	104035	104248	98031.7	6408.1	10262	6434.58	10203	6242.41	7258.3	1.47949	2.60905e-14	7.16966e-11	13.0182	3.70246	up
MADP0537	cyclic di-GMP	Nucleotide and Its metabolites	Nucleotide and Its metabolites	C20H24N10O14P2	1b	0.7472	61093-23-0	82409.2	89867	84178.5	85530.8	85704.8	80550.4	2469.6	25211.5	2087.96	21083.7	7354.78	10011.9	1.29931	1.90994e-06	3.6448e-05	7.45008	2.89726	up
MW0054328	leukotriene E4	FA	Oxidized lipids	C23H37NO5S	1b	0.7424	75715-89-8	40784.6	20381.4	31493.9	30041.4	30578.7	28037.1	69412.2	86704.2	75692.9	87303.2	114675	88034.2	1.41248	9.29133e-05	0.00068821	0.34747	-1.52504	down
MEDP2111	2'-Hydroxy-4,4',6'-trimethoxychalcone	Benzene and substituted derivatives	Phenolics	C18H18O5	1b	0.7406	3420-72-2	201894	118652	241043	209417	207671	222360	127274	129892	118626	116619	60118.9	108359	1.14731	0.00197392	0.00713727	1.8173	0.861799	up
MW0103380	3'-Uridylic acid	Nucleotide and Its metabolites	Nucleotide and Its metabolites	C9H13N2O9P	1b	0.7381	84-53-7	88746.2	87153	89543.8	91123.9	91312.4	85867.7	3850.23	13853.4	3800.82	15517.2	10454.2	6547.84	1.41541	5.82781e-09	3.69435e-07	9.87987	3.30449	up
MADN0498	Sulfanilic acid	Benzene and substituted derivatives	Benzene and substituted derivatives	C6H7NO3S	1b	0.7364	121-57-3 | 129674-17-5 | 71949-32-1	1.65	1.65	1.65	1.65	1.65	1.65	430.7	612.41	544.99	582.82	602.33	546.52	1.48905	5.22345e-06	8.01902e-05	0.00298213	-8.38944	down
MADN0618	alpha-Hydroxyisobutyric acid	Organic acid and Its derivatives	Organic acid and Its derivatives	C4H8O3	1b	0.7284	594-61-6	16836.9	17136.5	15323.2	14522	12205.6	13988.5	10584.6	10275.8	11167.5	12635.8	8376.31	13565.1	1.12078	0.00432033	0.0135501	1.35144	0.434495	up
MW0053754	Glycocholic acid	Bile acids	Bile acids	C26H43NO6	1b	0.726	475-31-0	46258.9	55765.2	82243.6	62634	60361.5	44905.6	48335.5	47262.1	40317.5	39835.6	37369.3	42638.8	1.03026	0.0330283	0.0699783	1.37696	0.461483	up
MW0169525	N-Arachidonoyl-L-Serine	Amino acid and Its metabolites	Amino acid derivatives	C23H37NO4	1b	0.7233	187224-29-9	11238.8	8523.78	9953.38	8702.5	9424.47	10224.3	8880.49	8028.71	8577.36	8381.25	7932.66	7504.45	1.06474	0.0150871	0.0370503	1.17772	0.235994	up
MEDP1554	Ethyl salicylate	Benzene and substituted derivatives	Benzene and substituted derivatives	C9H10O3	1b	0.722	118-61-6	9051.2	9968.78	11530.2	8717.46	9333.54	9378.21	6827.63	7089.93	6916.14	6217.82	6241.12	6377.5	1.38682	0.000328407	0.00181217	1.46154	0.547487	up
MW0168576	3-Methyladenine	Nucleotide and Its metabolites	Nucleotide and Its metabolites	C6H7N5	1b	0.7155	5142-23-4 | 60192-57-6	85396	88709.1	84127.8	83736	77794.1	81183.6	74842.6	74336.9	76981.6	73767	72859.8	79822.8	1.21905	0.00185204	0.00683143	1.10679	0.146386	up
MW0113844	Acetaminophen glucuronide	Benzene and substituted derivatives	Benzene and substituted derivatives	C14H17NO8	1b	0.7148	16110-10-4	63733.2	62589	513	65440.8	65576.1	61666	2354.71	2912.36	2461.27	2755.15	1870.96	1958.28	1.03901	0.00482018	0.0147833	22.3241	4.48053	up
MW0157217	Steviolbioside	Terpenoids	Terpenoids	C32H50O13	1b	0.7111	41093-60-1	60505.9	59419.7	61049.7	62127	62255.5	58543.4	1036.67	1292.1	1330.01	1043.93	1511.86	1136.06	1.48744	1.23594e-09	1.30629e-07	49.5061	5.62954	up
MEDP1049	2-Phenoxyethanol	Alcohol and amines	Alcohols	C8H10O2	1b	0.696	122-99-6	24095	19414.5	24859.1	20610.3	23144.7	25234.2	653.09	2943.54	3410.98	2870.13	2001.47	521.22	1.37752	1.2206e-07	3.68595e-06	11.0769	3.46948	up
MEDN0685	Undecanedioic acid	FA	FFA	C11H20O4	1b	0.6958	1852-04-6	12536.1	8950.77	7873.81	8335.43	7702.48	3714.63	4143.6	4509.67	4237.68	3668.57	3425.38	3955.54	1.15741	0.0144758	0.0358697	2.05147	1.03666	up
MEDP1031	1-Phenylethanol	Benzene and substituted derivatives	Benzene and substituted derivatives	C8H10O	1b	0.695	98-85-1	49569.9	38301.2	54344.3	51766.6	52398.2	54042.1	18174.7	20535.8	17524.5	18958.1	16061.3	18612.2	1.45911	2.55482e-05	0.00026493	2.73443	1.45124	up
MEDN0146	5-Hydroxymethyluracil	Nucleotide and Its metabolites	Nucleotide and Its metabolites	C5H6N2O3	1b	0.6915	4433-40-3	43250.1	49608.9	29780.8	43916.9	40548.6	42860.2	34079.1	31989.4	30585.9	28948.4	24345.3	30326.4	1.1444	0.00546885	0.0164424	1.38658	0.471534	up
MW0127047	Gamma-Caprolactone	Aldehyde,Ketones,Esters	Esters	C6H10O2	1b	0.6815	695-06-7	41010.8	37524.5	43143.2	39301.7	41928.1	43125.9	5256.38	4796.51	3323.25	4651.66	7546.98	5300.93	1.46956	3.59126e-10	5.48266e-08	7.96853	2.99431	up
MW0062186	Progesterone	Hormones and hormone related compounds	Hormones and hormone related compounds	C21H30O2	1b	0.6614	57-83-0	4723.65	3209.19	3822.45	3273.36	4368	3640.53	2440.8	1920.9	1906.04	1086.44	2079.74	1659.37	1.30042	0.000101375	0.000721704	2.07668	1.05428	up
MEDP1651	MG(18:1/0:0/0:0)	GL	MG	C21H40O4	1b	0.648	111-03-5	8993.98	6188.57	7037.89	13801.3	7021.35	5757.1	43076.3	56263.6	42490.3	48769.9	32633.3	41894.7	1.4382	2.83727e-05	0.000286713	0.184063	-2.44173	down
MEDN0239	Gluconic Acid	Carbohydrates and Its metabolites	Sugar acids	C6H12O7	1b	0.6465	526-95-4	13721.8	14105.4	12667.4	13477.4	12610.7	12860.5	8547.25	6463.03	8837.15	7269.85	6756.7	9536.14	1.38377	2.38893e-05	0.000249612	1.67566	0.74473	up
MW0110893	(4-((5,6-Diphenylpyrazin-2-yl)(isopropyl)amino)butoxy)acetic acid	Benzene and substituted derivatives	Benzene and substituted derivatives	C25H29N3O3	1b	0.642	475085-57-5	2112.79	1206.45	1772.98	1867.13	1990.59	1504.02	3841.15	6125.8	3969.11	5291.43	7170.55	5192.42	1.39807	0.000743578	0.00327986	0.330921	-1.59544	down
MW0118051	Gamma-CEHC	Benzene and substituted derivatives	Benzene and substituted derivatives	C15H20O4	1b	0.6225	178167-75-4 | 178167-77-6	237354	217281	222851	201940	170329	232682	112299	87594.8	91653.2	47487.8	68912.8	106193	1.3489	3.7702e-06	6.24127e-05	2.49433	1.31865	up
MEDP0322	L-Homoserine	Amino acid and Its metabolites	Amino acids	C4H9NO3	1b	0.6095	672-15-1	23103.9	18014	23356.6	23061.6	24467.3	24742.3	12676.7	16013.4	10790.1	14079.7	13889	16105.9	1.3328	5.36835e-05	0.00044789	1.6366	0.710698	up
MW0122684	9-Aminoacridine	Heterocyclic compounds	Heterocyclic compounds	C13H10N2	1b	0.607	90-45-9	30066	29690.1	30834.2	30116.3	28704.3	37563.9	1953.39	2243.11	2640.77	532.35	553.06	540.57	1.42057	7.24847e-07	1.61941e-05	22.0926	4.46549	up
MW0054114	Isopentenyl pyrophosphate	Organic acid and Its derivatives	Phosphoric acids	C5H12O7P2	1b	0.604	358-71-4	146954	194480	136484	156149	145310	147627	138184	128526	137160	119783	107413	132537	1.02632	0.0228024	0.0522175	1.21399	0.279752	up
MW0113978	D-Fructose	Heterocyclic compounds	Heterocyclic compounds	C6H12O6	1b	0.5222	53188-23-1	25.58	25.58	25.58	25.58	25.58	25.58	3416.22	265.92	3319.57	2809.17	1781.79	1775.48	1.42664	0.00641518	0.0186747	0.011481	-6.44461	down
MW0006368	Bis(2-ethylhexyl) phthalate	Aldehyde,Ketones,Esters	Esters	C24H38O4	2	0.9798	117-81-7 | 15495-94-0 | 8033-53-2 | 50885-87-5 | 82208-43-3	105528	101627	107541	112617	81896.7	88737.4	64640.7	59340.9	56076.1	50379.3	52794.4	61607.6	1.39865	9.70923e-05	0.000701666	1.73399	0.794094	up
MEDP1122	MG(16:0/0:0/0:0)	GL	DG	C19H38O4	2	0.9653	32899-41-5	17389.2	15063.2	17983.2	21423.3	20658.6	15679.8	11109.8	8332.08	13241.4	12456.1	11005.6	7140.19	1.24313	0.000385275	0.00203234	1.70968	0.773727	up
MW0003351	2-Phenylpropanal	Benzene and substituted derivatives	Benzene and substituted derivatives	C9H10O	2	0.9503	93-53-8	8176.05	5556.88	9917.41	5393.1	5025.21	4352.28	2000.02	1758.35	1746.98	1346.72	1158.44	1306.85	1.40243	0.00248215	0.0086341	4.12359	2.0439	up
MW0124275	Guanine	Nucleotide and Its metabolites	Nucleotide and Its metabolites	C5H5N5O	2	0.9489	73-40-5 | 66224-61-1 | 66224-63-3 | 66224-64-4 | 71660-31-6 | 71660-36-1	556.11	554.87	42626.2	40782.2	558.83	2309.38	69720.9	191425	64502.2	165413	91885.6	112178	1.17256	0.0035488	0.0115546	0.125715	-2.99177	down
MW0103635	Nicotinic acid adenine dinucleotide	Nucleotide and Its metabolites	Nucleotide and Its metabolites	C21H27N6O15P2+	2	0.9479	6450-77-7	469.86	202.02	342.96	487.91	510.39	432.86	9503.42	10592	12126.4	11972.7	12266.1	10036.4	1.47646	3.13646e-06	5.35341e-05	0.0367836	-4.76479	down
MW0110025	Triethyl citrate	Aldehyde,Ketones,Esters	Esters	C12H20O7	2	0.946	77-93-0	5337.52	5496.14	7482.23	6737.23	3970.52	4688.69	1127.62	803.8	764.15	693.78	527.38	750.31	1.45497	0.000217753	0.00132094	7.22349	2.8527	up
MW0013543	1-hexadecanoyl-2-(9Z,12Z-octadecadienoyl)-sn-glycero-3-phosphoethanolamine	GP	PE	C39H74NO8P	2	0.9366	26662-95-3	75216.5	268773	326094	250772	287768	317089	57702.4	47718	30410.8	15924.9	9490.31	5459.96	1.28729	0.00144763	0.00562672	9.15209	3.1941	up
MW0108135	Mephosfolan	Organic acid and Its derivatives	Organic acid and Its derivatives	C8H16NO3PS2	2	0.93	950-10-7	2628.82	2384.95	2846.96	2296.91	2302.37	2170.61	1905.97	1503.02	1661.47	1712.23	1626.55	1666.8	1.36363	0.0002301	0.0013746	1.45202	0.538062	up
MW0005010	4-Formyl-2-hydroxybenzoic acid	Benzene and substituted derivatives	Benzene and substituted derivatives	C8H6O4	2	0.929	51572-88-4	181134	166285	191756	191764	153746	151279	123314	113718	105647	99051.2	98706.8	113707	1.38692	8.50123e-05	0.000638289	1.58369	0.663293	up
MW0128394	Auraptenol	Heterocyclic compounds	Heterocyclic compounds	C15H16O4	2	0.9289	1221-43-8	11622.2	11136.9	11270.4	10937.3	11233.6	11978.7	11693.3	12975.7	12109.6	12760.9	13584.1	12159.3	1.14351	0.00646963	0.0188133	0.905637	-0.142995	down
MW0110882	Adrenoyl ethanolamide	Alcohol and amines	Amines	C24H41NO2	2	0.928	150314-35-5	10606.2	3817.41	7690.72	8611.68	7999.84	5379.31	23644.9	15316.6	11365.8	22494.9	21368.8	28992.8	1.26568	0.00246766	0.00859457	0.358044	-1.48179	down
MEDP1002	Acetylcholine	Aldehyde,Ketones,Esters	Esters	C7H15NO2	2	0.9248	51-84-3	3351.61	1981.65	3611.92	4296.46	5072.85	4016.85	30055	47045.4	43858.7	48480.1	30455.3	44974.1	1.45945	9.71865e-05	0.000701666	0.0911973	-3.45487	down
MW0170003	Veratramine	Benzene and substituted derivatives	Benzene and substituted derivatives	C27H39NO2	2	0.9154	60-70-8	2505.34	2196.83	2150.32	1970.16	2316.69	1990.82	1842.51	1945.94	1563.46	1940.47	1879.6	1909.97	1.08053	0.00830302	0.0232276	1.18482	0.244673	up
MW0125812	Nimodipine	Heterocyclic compounds	Heterocyclic compounds	C21H26N2O7	2	0.8943	66085-59-4	7925.05	7227.33	10282.2	8703.11	7359.23	7202.75	3959.18	3859.33	3747.8	5887.02	7096.25	6611.88	1.12067	0.00450897	0.0140484	1.56282	0.644151	up
MW0106005	Benazepril	Amino acid and Its metabolites	Amino acid derivatives	C24H28N2O5	2	0.8629	86541-75-5	44544.7	19386.5	35462.7	32876.2	27661.6	27238.9	93276	97952.5	55416.7	84538	121634	93386.7	1.35661	0.000508622	0.00252291	0.342675	-1.54509	down
MW0123240	Carvedilol	Others	Medicine	C24H26N2O4	2	0.8273	72956-09-3	776.72	546.18	1179.8	1271.17	1039.55	586.23	2764.98	3317.76	2552.87	3160.68	4029.37	2683.36	1.38421	3.0395e-05	0.000301987	0.291731	-1.77729	down
MEDP1904	LPE(18:2/0:0)	GP	PE	C23H44NO7P	2	0.8054	85046-18-0	18367.5	17148.8	15719.8	16699.6	16909	17949.7	20213.8	24355.5	21193	22364.5	23553.7	24620.2	1.36144	0.000171181	0.00107398	0.754173	-0.407033	down
MEDP0461	2-Methylguanosine	Nucleotide and Its metabolites	Nucleotide and Its metabolites	C11H15N5O5	2	0.8044	2140-77-4	1538.2	1234.07	1281.3	1904.73	1168.79	1111.13	4359.67	5329.07	4571.85	4952.27	4074.54	5038.75	1.45137	2.34443e-07	6.33963e-06	0.290834	-1.78173	down
MW0105913	Aspartame	Amino acid and Its metabolites	Amino acid derivatives	C14H18N2O5	3	0.9488	22839-47-0	35	35.4	89.23	49.57	39.88	34.8	565.47	463.5	339.31	571.63	813.61	720.79	1.44521	0.00056077	0.00272261	0.0817083	-3.61337	down
MW0007335	Phenylacetaldehyde	Benzene and substituted derivatives	Benzene and substituted derivatives	C8H8O	3	0.906	122-78-1	14396	10156.9	18948.2	16401.4	17310.4	15224.2	8027.07	13477.1	7436.45	12992.7	10534.5	10150.1	1.0167	0.0115	0.0298415	1.47621	0.561896	up
MW0151804	trans-Anol	Benzene and substituted derivatives	Benzene and substituted derivatives	C9H10O	3	0.894	20649-39-2	4549.08	3542.65	6442.82	5789.93	6940.11	3044.49	3513.55	3090.7	3069.84	3527.95	2116.01	2463.39	1.04585	0.0218325	0.050459	1.70453	0.769378	up
MW0126214	Pralidoximum	Heterocyclic compounds	Heterocyclic compounds	C7H9N2O+	3	0.8746	6735-59-7 | 94-63-3 | 25615-00-3	189621	229048	159863	174093	162397	168963	38097.3	30862.3	147402	14990.5	105080	141186	1.00935	0.00652051	0.0189412	2.26957	1.18242	up
MW0130336	2,3',4,5'-Tetramethoxystilbene	Benzene and substituted derivatives	Benzene and substituted derivatives	C18H20O4	3	0.8728	24144-92-1 | 20578-92-1	42800.5	38419.9	37782.2	38940.9	37594.3	34275.3	43072.6	41794.2	46853.6	46484.2	43338.8	46735.8	1.2066	0.00138588	0.00542506	0.856619	-0.223274	down
MW0119313	3-[2-(1-methylpyridin-1-ium-4-yl)ethenyl]-1H-indole;iodide	Heterocyclic compounds	Indole and Its derivatives	C16H15IN2	3	0.8717	36098-33-6	4793.55	6232.19	3419.84	2952.89	1977.04	3342.08	661.79	1178.73	857.06	1580.04	921.86	1734.79	1.28652	0.00666166	0.0192091	3.27613	1.71199	up
MW0011495	(all-E)-6'-Apo-y-caroten-6'-al	Aldehyde,Ketones,Esters	Aldehydes	C32H42O	3	0.859	22255-36-3	8630.07	5422.8	6298.19	4358.68	8003.64	6564.42	12238.7	14051.5	10853.4	12412.8	15613.2	14333	1.33271	3.80631e-05	0.00035337	0.494045	-1.01729	down
MW0007152	Flavidulol A	Benzene and substituted derivatives	Phenolics	C17H22O2	3	0.8564	117568-32-8	7994.79	6492.85	21927.7	23521.7	11885.5	14903.9	3838.5	4278.69	5447.27	3446.17	4621.94	5538.76	1.23504	0.0181335	0.0429575	3.19184	1.67439	up
MW0009611	Pyridaben	Benzene and substituted derivatives	Benzene and substituted derivatives	C19H25ClN2OS	3	0.8546	96489-71-3	128705	66663.3	95163.3	95652.7	90352	81074.8	244261	301328	260109	303828	413818	323773	1.42647	0.000140013	0.000933871	0.301882	-1.72794	down
MW0052489	Doxercalciferol	Alcohol and amines	Alcohols	C28H44O2	3	0.8468	54573-75-0	3337.23	1405.91	3364.12	3377.27	4400.38	2161.63	8205.2	6172.12	4355.7	7120.37	6992.78	13688.1	1.18979	0.0129107	0.0327596	0.387812	-1.36657	down
MW0156124	Prostaglandin E1-d4	Hormones and hormone related compounds	Hormones and hormone related compounds	C20H34O5	3	0.8263	211105-33-8	6651.3	5965.93	5237.61	6935.48	7721.09	4668.77	10544.6	6796.36	14001.1	8366.67	9535.1	10917.4	1.13776	0.0104457	0.0277877	0.618009	-0.6943	down
MW0006078	Benzyl alcohol	Benzene and substituted derivatives	Benzene and substituted derivatives	C7H8O	3	0.8239	100-51-6	20482	25190.4	20811.4	19908.9	21967.4	21489	1840.22	4830.77	6732.14	7269.05	5507.22	6768.8	1.35572	5.47969e-08	1.9061e-06	3.94101	1.97856	up
MW0107884	Lidocaine N-ethyl bromide	Benzene and substituted derivatives	Benzene and substituted derivatives	C16H27BrN2O	3	0.8218	21306-56-9 | 24003-58-5	3074.77	1576.66	2511.96	2700.52	1735.76	3912.23	49805.3	6760.88	18518.3	15812.2	5799.45	46074.2	1.24754	0.0437638	0.0886242	0.108649	-3.20225	down
MW0137676	Cinnamyl alcohol	Alcohol and amines	Alcohols	C9H10O	3	0.8118	4407-36-7	53761	52795.8	54244.1	55201.3	55315.5	52017.2	887.99	1213.72	919.57	1458.24	523.33	664.05	1.4791	2.4161e-10	4.4263e-08	57.0568	5.83433	up
MW0122088	6-Chloro-7-{[2-(morpholin-4-yl)ethyl]amino}quinoline-5,8-dione	Aldehyde,Ketones,Esters	Ketones	C15H16ClN3O3	3	0.8115	383907-43-5	88327.8	86742.1	89121.8	90694.3	90881.9	85462.9	12836.1	28397.8	11460.5	24931.3	15025.5	3570.82	1.32624	3.0028e-06	5.18975e-05	5.52089	2.4649	up
MW0055234	N-acetylsphinganine	SP	SPH	C20H41NO3	3	0.8109	13031-64-6 | 26561-61-5	15692.2	15424.7	15416.8	17109.1	24562.3	16230.1	9649.85	4956.97	6696.64	7301.71	3907.62	4307.55	1.34674	0.000143921	0.000948429	2.83635	1.50404	up
MW0106413	Dicyclomine	Others	Others	C19H35NO2	3	0.8029	77-19-0	15397.9	8184.15	16378	13213.1	11198.9	9255.32	44213.6	51870.5	60123.8	43894.4	46987.6	38358	1.43087	1.84938e-05	0.000204101	0.257936	-1.95491	down
MW0137862	Daidzin	Flavonoids	Isoflavones	C21H20O9	3	0.7997	552-66-9	944.98	644.56	421.94	1159.93	1119.98	1070.29	25243.5	24734.4	28835.2	24671.5	24957.9	25816.3	1.47366	1.07718e-07	3.36373e-06	0.0347577	-4.84652	down
MW0009934	Tolbutamide	Benzene and substituted derivatives	Benzene and substituted derivatives	C12H18N2O3S	3	0.7983	64-77-7	34947.6	27663.1	36783.8	34452.9	35727.9	38134.1	73261	60112	53700.7	45138.3	31523.6	50061.1	1.04391	0.0264239	0.0588435	0.661923	-0.595264	down
MW0000170	N-Methylactinodaphnine	Alkaloids	Alkaloids	C19H19NO4	3	0.7962	5890-28-8	21.86	21.86	21.86	21.86	21.86	21.86	759.08	1214.69	941.85	937.02	1025.24	1454.49	1.48511	0.000146221	0.00096128	0.0207126	-5.59335	down
MW0003383	4-(pyridin-4-yl)-N-(m-tolyl)thiazol-2-amine	Benzene and substituted derivatives	Benzene and substituted derivatives	C15H13N3S	3	0.7961	315702-99-9	63297.3	23360.3	54476	42108.1	47092.7	52108.1	71497.2	88164	74387.7	97459.5	94984.6	92321.5	1.19755	0.000301426	0.00169737	0.5444	-0.877262	down
MW0006940	Drofenine	Benzene and substituted derivatives	Benzene and substituted derivatives	C20H31NO2	3	0.7947	1679-76-1	11598.5	16388.7	19042	16765.7	7342	6938.77	25356	28257.4	10000.2	35620.9	44929	57666.2	1.00336	0.026854	0.0596081	0.386839	-1.37019	down
MW0126353	Pyroquilon	Aldehyde,Ketones,Esters	Ketones	C11H11NO	3	0.7947	57369-32-1	14052.5	14159.5	13571.2	13271.9	13189.8	13575.3	12279.7	13236.2	12266.2	11839.3	11784	10780.5	1.18844	0.00289905	0.00973912	1.13346	0.180736	up
MW0137272	Aegeline	Heterocyclic compounds	Heterocyclic compounds	C18H19NO3	3	0.7943	37791-13-2	8541.7	5438.92	7105.06	6835.36	3309.48	2644.02	1008.86	694.06	923	1164.2	1095.76	1188.53	1.38644	0.00424952	0.0134381	5.5766	2.47939	up
MEDP1067	Palmitoyl-N-isopropylamide	Alcohol and amines	Amines	C19H39NO	3	0.7939	189939-61-5	2639.66	1757.63	2215.77	2959.2	3402.36	2981.11	744.96	941.97	1767.05	726.02	898.38	749.3	1.3198	0.000291939	0.00165754	2.73792	1.45308	up
MW0012135	11-Keto-beta-boswellic acid	Organic acid and Its derivatives	Organic acid and Its derivatives	C30H46O4	3	0.7889	17019-92-0	26691	12386.2	11970.3	10399.5	17567.1	18785.5	32453.3	48930.5	46648.8	45041.4	56630.9	55020.1	1.34821	5.12689e-05	0.000435868	0.343488	-1.54167	down
MW0110288	Tyrosylleucine	Amino acid and Its metabolites	Small Peptide	C15H22N2O4	3	0.7869	17355-10-1	1210.86	771.65	623.17	585.55	808.59	559.61	1254.48	2113.2	1250.41	2148.8	4143.69	2141.89	1.23294	0.0209069	0.0484828	0.349315	-1.5174	down
MW0123750	Dodemorph	Heterocyclic compounds	Heterocyclic compounds	C18H35NO	3	0.7863	1593-77-7	3442.68	2817.56	2967.65	2570.1	2571.08	2575.02	3558.02	3668.46	3477.88	3422.49	3177.49	3264	1.14857	0.00580743	0.0172547	0.823795	-0.279643	down
MW0053733	Glycerophospho-N-Oleoyl Ethanolamine	GP	PE	C23H46NO7P	3	0.7861	201738-24-1	53856.2	49582.9	49090.6	55538.7	51211.2	45037.5	61505.1	58578	58237.6	56483.9	53074	52418.2	1.0078	0.0164557	0.0397716	0.894269	-0.161218	down
MW0113215	5-Decanoyl-2-nonylpyridine	Heterocyclic compounds	Pyridine and pyridine derivatives	C24H41NO	3	0.7851	149682-94-0	51264.5	35906.7	16337.5	32817	51725.3	25450.6	77600.4	125462	109889	141194	161030	71509	1.28823	0.00174082	0.00656212	0.310917	-1.6854	down
MW0052578	Eplerenone	Aldehyde,Ketones,Esters	Ketones	C24H30O6	3	0.7833	107724-20-9	18.67	18.67	18.67	18.67	18.67	18.67	454.36	711.16	551.75	369.45	524.56	444.8	1.48508	0.000155958	0.00100604	0.0366548	-4.76985	down
MW0007713	Methyl 3-(4-methoxyphenyl)-2-oxopropanoate	Benzene and substituted derivatives	Benzene and substituted derivatives	C11H12O4	3	0.7833	69882-69-5	117398	106592	98297.3	116111	93961.1	84346.4	30272.1	38812.7	44349.4	40671.4	37201.1	45610.7	1.44139	1.48429e-05	0.000172832	2.60304	1.3802	up
MW0052724	Ethyl cinnamate	Organic acid and Its derivatives	Organic acid and Its derivatives	C11H12O2	3	0.7814	103-36-6 | 4192-77-2	3736.47	9217.8	9354.92	10263.6	8029.17	3821.11	319.1	415.95	315.36	526.37	1914.24	436.5	1.38013	0.00191895	0.007003	11.3107	3.49962	up
MW0137530	brefeldin A	Heterocyclic compounds	Heterocyclic compounds	C16H24O4	3	0.781	20350-15-6 | 60132-23-2 | 11006-23-8	4214.41	3060.33	5140.05	4531.25	2748.19	3662.73	1930.95	1231.88	1393.51	1298.47	531.79	1358.72	1.30224	0.00034262	0.00186351	3.01562	1.59246	up
MW0118556	2-Heptadecylfuran	Heterocyclic compounds	Heterocyclic compounds	C21H38O	3	0.7806	208329-97-9	14186.8	13162.9	10207.8	10081.6	12790.7	10273.5	10119.2	6068.57	5486.49	8032.11	9730.93	7025.9	1.1261	0.00367554	0.0118968	1.52171	0.605691	up
MW0126069	Pentostatin	Heterocyclic compounds	Heterocyclic compounds	C11H16N4O4	3	0.778	53910-25-1	1189.54	517.37	2402.67	1946.28	848.26	789.31	4110.92	9923.79	3149.54	8434.25	3517.68	4415.32	1.25633	0.0127936	0.0324925	0.229302	-2.12468	down
MW0125247	Myosmine	Heterocyclic compounds	Heterocyclic compounds	C9H10N2	3	0.7747	532-12-7	18403.9	18562	17451.2	18482.7	18005.5	17118.8	15898.8	15523.1	16475.4	16660.1	16764.5	17405.2	1.19519	0.00176364	0.00662992	1.09417	0.129836	up
MW0017203	Citranaxanthin	Terpenoids	Triterpene	C33H44O	3	0.7706	3604-90-8	9601.65	5997.11	8894.39	8179.97	7777.05	7736.68	11463.4	11107.7	12607	10573.9	12745	11713.1	1.28666	0.000205184	0.0012614	0.686324	-0.543037	down
MW0015181	7-Hydroxycholesterol	Hormones and hormone related compounds	Hormones and hormone related compounds	C27H46O2	3	0.7639	566-27-8	205400	191406	187670	190257	186213	197297	208608	217827	217665	222411	252159	225160	1.24864	0.00237422	0.00833185	0.861897	-0.214412	down
MW0063380	Palmitic monoisopropanolamide, (R)-	FA	Others	C19H39NO2	3	0.7622	179951-56-5	10981.3	9124.91	10002	9993.83	9928.34	10994.7	11460	11924.1	12730	12253.9	11311.3	12111.3	1.24798	0.000734101	0.00326773	0.850041	-0.234395	down
MW0129795	11,12-Dimethoxydihydrokawain	Aldehyde,Ketones,Esters	Ketones	C16H20O5	3	0.7613	38146-60-0	52166.4	33677.1	60108.3	48250.8	56399.4	53686.2	27123.2	33250.9	19984	26005.6	14920.5	18342.7	1.28273	0.00022268	0.00133608	2.1793	1.12386	up
MW0103375	3'-O-Methyladenosine	Nucleotide and Its metabolites	Nucleotide and Its metabolites	C11H15N5O4	3	0.7612	10300-22-8	45.54	45.55	44.97	45.12	45.45	45.17	1275.86	1829.42	1801.69	1206.53	1289.91	1505.73	1.48678	5.1539e-05	0.000435868	0.030508	-5.03467	down
MW0009148	Nordihydrocapsaicin	Benzene and substituted derivatives	Benzene and substituted derivatives	C17H27NO3	3	0.7608	28789-35-7	83451	70873.4	78554.1	67010.7	75256.4	69593.3	10407.8	8814.41	10420.6	14405.3	14231.3	3300.43	1.40757	8.86919e-09	4.77015e-07	7.22216	2.85243	up
FDATP00586	Ulipristal	Others	Medicine	C28H35NO3	3	0.7589	159811-51-5	4937.52	6584.68	7446.52	6682.13	5944.85	6476.68	108031	152490	103545	145208	178461	135404	1.48078	9.20487e-05	0.000683648	0.0462527	-4.43432	down
MW0111271	4-(2-Pyridylazo)-N,N-dimethylaniline	Heterocyclic compounds	Pyridine and pyridine derivatives	C13H14N4	3	0.7574	13103-75-8	4332.92	1374.93	2876.81	1912.87	3175.94	5513.47	6198.25	8085.1	5784.87	7262.39	9058.43	7597.11	1.19253	0.00048291	0.00242603	0.436204	-1.19692	down
MW0006037	Amphetamine	Benzene and substituted derivatives	Benzene and substituted derivatives	C9H13N	3	0.7558	300-62-9	12597.9	12056.2	12239.6	12521.8	11363.1	12046.5	10460.2	10237.8	10551	10852.4	10577.3	11785.6	1.25411	0.000764243	0.00333822	1.1297	0.175939	up
MW0005464	5,6,7,8-Tetrahydro-2-naphthoic acid	Benzene and substituted derivatives	Benzene and substituted derivatives	C11H12O2	3	0.7551	1131-63-1	4550	2780.3	4333.47	4143.65	4048.11	4808.29	705.77	927	1097.64	874.17	1066.23	772.25	1.45204	6.57772e-05	0.00052393	4.53124	2.17991	up
MW0063777	Testosterone glucuronide	Hormones and hormone related compounds	Hormones and hormone related compounds	C25H36O8	3	0.7544	1180-25-2	2399.88	1419.05	4250.04	4493.45	4313.27	831.29	1060.44	1014.63	589.73	582.52	488.66	561.66	1.16929	0.0189989	0.044623	4.12016	2.0427	up
MW0125489	N,N,N',N'-Tetrakis(2-pyridylmethyl)ethylenediamine	Heterocyclic compounds	Heterocyclic compounds	C26H28N6	3	0.7501	16858-02-9	31857.2	29871.6	22424.5	22876.5	27473.7	34152.3	3010.51	7611.71	3294.09	8617.93	4966.19	5640.22	1.40632	1.36792e-05	0.000162028	5.08909	2.34741	up
MW0110920	N-(2-Hydroxyethyl)docosanamide	Alcohol and amines	Amines	C24H49NO2	3	0.7496	94109-05-4	959.91	2976	2602.9	1399.81	964.91	1325.93	10607.1	15979.4	8108.94	12749.2	16697.8	10918.5	1.40353	0.000325031	0.00180127	0.136282	-2.87533	down
MW0011482	9-Octadecenamide, N-((1R)-2-hydroxy-1-methylethyl)-, (9Z)-	Others	Others	C21H41NO2	3	0.7491	213182-22-0	3498.06	3077.52	3393.81	3444.23	3150.32	3549.36	1189.79	1276.36	996.04	1300.54	778.28	1318	1.44413	4.67317e-09	3.2525e-07	2.93239	1.55208	up
MW0157403	Simplexin, 22,23,24,25-tetradehydro-	Terpenoids	Ditepenoids	C30H40O8	3	0.7486	92219-48-2 | 52306-12-4	954.94	893.05	795.2	517.23	745.51	558.83	2111.92	2636.41	2292.55	2127.36	2030.31	421.26	1.00147	0.0119428	0.0307719	0.384237	-1.37993	down
MW0124398	Indacaterol	Heterocyclic compounds	Heterocyclic compounds	C24H28N2O3	3	0.7469	312753-06-3	110.1	110.1	110.1	110.1	110.1	110.1	2970.87	1721.7	2646.5	1751.93	1942.15	3724.26	1.47598	0.000813402	0.00349801	0.044764	-4.48152	down
MW0168475	2,4-dichloro-N-propylbenzamide	Benzene and substituted derivatives	Benzene and substituted derivatives	C10H11Cl2NO	3	0.7469	39887-48-4	316.19	316.19	316.19	316.19	316.19	316.19	7331.21	2495.05	7833.92	5858.74	3794.26	3887	1.45698	0.00253562	0.00874265	0.0608054	-4.03966	down
MW0113853	Acetophenone	Aldehyde,Ketones,Esters	Ketones	C8H8O	3	0.7467	98-86-2	9510.8	4294.25	13947.6	9451.07	5211.8	9304.2	1000.74	581	670.73	693.7	781.61	821.15	1.44185	0.00263493	0.00900474	11.3696	3.50712	up
MW0052382	Cyclohexanol, 4-methyl-3-[(2E)-2-[(1R,3aS,7aR)-octahydro-7a-methyl-1-[(1R,2E,4R)-1,4,5-trimethyl-2-hexen-1-yl]-4H-inden-4-ylidene]ethylidene]-, (1S,3E,4S)-	Hormones and hormone related compounds	Hormones and hormone related compounds	C28H46O	3	0.7464	67-96-9	84511.8	89002.2	77487.4	73275.1	91319.6	81913.5	21607.2	12087.5	16253	12498.2	8113.2	10629.7	1.4465	8.45458e-09	4.64663e-07	6.12781	2.61537	up
MW0108877	N-oleoylglycine	Amino acid and Its metabolites	Amino acid derivatives	C20H37NO3	3	0.7457	2601-90-3	1816.45	2249.51	1320.38	2372.09	786.54	2587.29	10909.4	14080.8	10473.7	10324.3	7494.69	9458.98	1.40003	8.42381e-05	0.000635162	0.17743	-2.49468	down
MW0055510	Ouabagenin	Steroids	Steroidal saponins	C23H34O8	3	0.7425	508-52-1	5496.68	3799.37	6381.47	6465.78	4948.37	6768.2	5212.02	2225.41	3973.19	2477.67	2331.75	1795.62	1.12268	0.00403063	0.0128494	1.87947	0.910325	up
MW0141637	17-phenyl trinor Prostaglandin F2 cyclopropyl amide	Hormones and hormone related compounds	Hormones and hormone related compounds	C26H37NO4	3	0.7418	1138395-12-6	61244.6	60013.2	61653.7	62708.2	64727.6	59128.5	3001.72	3199.92	1727.97	3605.36	2578.76	2563.77	1.48125	5.43014e-10	7.10573e-08	22.1542	4.46951	up
MW0009348	(+)-Penbutolol	Benzene and substituted derivatives	Phenolics	C18H29NO2	3	0.7381	38363-41-6	3.21282e+06	3.2716e+06	3.15821e+06	3.07352e+06	3.03806e+06	3.1085e+06	1.4072e+06	2.55075e+06	2.35436e+06	2.73584e+06	2.51473e+06	2.74719e+06	1.00813	0.0132345	0.0334268	1.31814	0.398508	up
MW0015393	alpha-Dimorphecolic acid	FA	Oxidized lipids	C18H32O3	3	0.7376	73543-67-6	1871.02	1547.65	1315.97	936.1	1422.8	898.49	6580.29	8573.5	8285.75	9827.57	8067.98	8341.94	1.45514	3.3072e-06	5.508e-05	0.16088	-2.63595	down
MW0111418	(2S,3S)-butane-2,3-diol	Alcohol and amines	Alcohols	C4H10O2	3	0.7375	19132-06-0	13.99	13.99	13.99	13.99	13.99	13.99	480.4	447.7	642.27	474.45	518.88	615.13	1.4873	1.89323e-05	0.000208104	0.0264059	-5.24299	down
MW0144117	9,11-methane-epoxy Prostaglandin F1alpha	Hormones and hormone related compounds	Hormones and hormone related compounds	C21H36O4	3	0.7375	72517-81-8	24551	12132.6	23552.7	24838.6	27536.8	18745.8	27078.1	38320.3	42481	59866.5	68323.9	32057.3	1.12884	0.0163837	0.0396674	0.489907	-1.02942	down
MW0127421	Camelinin	Others	Others	C12H23NOS2	3	0.7331	75272-83-2	3155.27	2249.86	4149.99	3528.4	3474.36	3539.32	1364.44	2821.13	2288.87	1898.69	1320.32	1515.18	1.16769	0.00184679	0.00683058	1.79301	0.842385	up
MW0014675	5alpha-Androstan-3beta-ol	Alcohol and amines	Alcohols	C19H32O	3	0.7319	1224-92-6	2231.78	2060.48	2086.58	2109.07	1441.45	1645.66	1465.04	1270.35	1492.23	1801.32	1062.05	941.48	1.04963	0.00840037	0.0234358	1.44103	0.527099	up
MW0009665	Retigabine	Benzene and substituted derivatives	Benzene and substituted derivatives	C16H18FN3O2	3	0.7291	150812-12-7	15.35	15.35	15.35	15.35	15.35	15.35	736.1	634.44	653.81	649.24	694.06	701.91	1.48938	1.46333e-07	4.3239e-06	0.0226314	-5.46553	down
MW0193983	Polymannose	Carbohydrates and Its metabolites	Sugars	C6H12O6	3	0.729	31103-86-3	318.98	318.98	318.98	318.98	318.97	318.98	9795.76	4084.36	9842.82	7908.56	5207.73	3533.65	1.46252	0.00260857	0.0089381	0.0474048	-4.39882	down
MEDL02295	Hordenine	Benzene and substituted derivatives	Phenolics	C10H15NO	3	0.7289	539-15-1	36183.3	46262.7	21708.1	32248.2	30230.3	26982.3	6611.27	7577.7	8705.94	8729.75	5131.33	7834.68	1.43213	0.000677786	0.00311155	4.34205	2.11838	up
MW0107123	Roxadustat	Benzene and substituted derivatives	Benzene and substituted derivatives	C19H16N2O5	3	0.7252	808118-40-3	5627.34	5522.49	5964.82	6290.18	6750.14	4923.28	678.71	607.12	673.07	4891.09	7141.38	817.94	1.04349	0.0324116	0.0689373	2.36866	1.24407	up
MW0138110	Erythrinasinate A	Benzene and substituted derivatives	Benzene and substituted derivatives	C38H66O4	3	0.7249	102607-46-5	1038.65	1458.14	2525.25	867.83	975.72	798.81	3997.32	2315.71	4170.51	4696.42	7088.94	5252.19	1.29572	0.00235827	0.00829772	0.278492	-1.84429	down
ZINC404273	4-Allyl-2,6-dimethoxyphenol	Benzene and substituted derivatives	Phenolics	C11H14O3	3	0.7247	6627-88-9	9979.52	4349.33	7916.92	6527.41	6872.52	6488.78	954.62	975.05	849.36	901.35	622.26	1047.8	1.45691	0.000448131	0.00228472	7.87496	2.97727	up
MW0169828	Secoisolariciresinol	Benzene and substituted derivatives	Benzene and substituted derivatives	C20H26O6	3	0.7245	29388-59-8	108.16	108.16	108.16	108.16	108.16	108.21	1096.4	2392.35	1555.81	1940.12	2985.34	2171.99	1.47133	0.00084508	0.00360602	0.0534516	-4.22562	down
MW0111073	Leukotriene B4 ethanolamide	Alcohol and amines	Amines	C22H37NO4	3	0.7241	877459-63-7	34756.1	30365.9	29516.4	30345.2	38525.9	23891.8	71819.4	72707.1	37048.2	54277.1	57475.7	66210.4	1.27752	0.00232513	0.00822324	0.521228	-0.940012	down
MW0146585	2,3-Benzofluorene	Benzene and substituted derivatives	Benzene and substituted derivatives	C17H12	3	0.7183	243-17-4 | 30777-19-6	20749.6	19326.7	20734.1	20763.7	19489.5	19233.7	9512.37	15501.9	18105.8	16081.1	17371.7	15265.8	1.02864	0.0112715	0.0294709	1.30988	0.389433	up
FDATP01719	Octodrine	Others	Medicine	C8H19N	3	0.7169	543-82-8	9541.55	5114.6	6081.05	6002.22	4346.64	4256.89	2677.59	1230.54	1784.16	2057.52	1570.52	2362.81	1.34293	0.00347005	0.0113655	3.02512	1.59699	up
MW0125210	Morantel	Heterocyclic compounds	Heterocyclic compounds	C12H16N2S	3	0.7123	20574-50-9	58811	57574.7	52076.6	51619.9	58053.8	43662.6	12673.9	10377.4	11084.8	12312.9	10626.3	15028.8	1.47299	3.28739e-06	5.508e-05	4.46297	2.15801	up
MW0142816	3-Aza-alpha-homocholest-4alpha-en-4-one	Aldehyde,Ketones,Esters	Ketones	C27H45NO	3	0.7117	10062-39-2	19583.3	20616.4	18631.7	17990.5	21415.1	18716.4	5074.25	1867.92	3811.7	2205.52	4145.76	1668.21	1.41795	1.51376e-09	1.41394e-07	6.22975	2.63918	up
MW0150782	Hexadecasphinganine	SP	SPH	C16H35NO2	3	0.7108	28457-97-8	41170.7	32079.5	37355.8	37154.3	50878	40254.5	9003.54	9045.82	10616.2	7845.35	7320.29	7626.67	1.46513	4.43178e-05	0.000399296	4.64249	2.2149	up
MW0139730	Sofalcone	Aldehyde,Ketones,Esters	Ketones	C27H30O6	3	0.7095	64506-49-6	11715.8	7222.76	19493.7	12386.3	13254.3	10991.8	4670.03	4983.49	7884.14	7094.18	6933.66	11503.3	1.02643	0.0231655	0.0528728	1.7429	0.80149	up
MW0063709	Sumatriptan	Heterocyclic compounds	Heterocyclic compounds	C14H21N3O2S	3	0.7074	103628-46-2	1156.45	2864.16	800.23	1020.3	1179.15	675.37	17123.3	16951.3	16870.4	17499.4	19356.6	18651.5	1.44813	8.11753e-11	2.78837e-08	0.0722919	-3.79002	down
MW0063760	Teprenone	Terpenoids	Ditepenoids	C23H38O	3	0.7064	6809-52-5 | 3796-63-2	23232.2	20752.8	20423.9	20671.5	21560.5	22026.3	17392.9	15076.4	11876.6	17354.2	15177.6	19374.7	1.18945	0.00249893	0.00867051	1.33677	0.418749	up
MW0157161	Spheroidenone	FA	Others	C41H58O2	3	0.7051	13836-70-9	7081.29	16261.4	10661	9644.06	10812.5	13989.2	5709.76	1692.6	2856.04	1574.49	1794.1	2986.84	1.33756	0.000564102	0.00273395	4.12003	2.04265	up
MW0007383	Iopentol	Benzene and substituted derivatives	Benzene and substituted derivatives	C20H28I3N3O9	3	0.704	89797-00-2	202.64	199.61	205.78	203.81	200.45	202.26	199.68	199.6	199.6	199.6	199.6	199.6	1.04003	0.0276033	0.0609757	1.01409	0.0201794	up
MW0122702	beta-Carboline	Heterocyclic compounds	Heterocyclic compounds	C11H8N2	3	0.7013	244-63-3	5224.46	4167.67	4052.51	2399.17	6772.43	6628.61	1156.18	1972.05	1749.28	2529.77	4402.81	1283.46	1.08229	0.0108086	0.0284503	2.23353	1.15933	up
MW0143967	2,4,7,8,9-Pentachloro-3-dibenzofuranol	Benzene and substituted derivatives	Benzene and substituted derivatives	C12H3Cl5O2	3	0.6985	166892-31-5	4450.3	3478.88	4031.75	4265.02	4210.13	3572.92	4695.42	4795.48	5440.97	5089.11	5043.52	5542.4	1.26185	0.000433576	0.00223625	0.784431	-0.350282	down
MW0015869	Arachidonoyl Serinol	FA	Others	C23H39NO3	3	0.6982	183718-70-9	7603.52	6382.51	7516.25	7055.22	9234.86	7475.31	2124.57	3387.72	6513.62	3601.92	3150.85	3069.21	1.25663	0.000535402	0.00262729	2.07195	1.05099	up
MW0009985	Trimethoprim	Benzene and substituted derivatives	Phenolics	C14H18N4O3	3	0.6979	738-70-5	1540.8	5081.27	1469.34	1516.02	1374.74	1223.62	17159	28482	18539.6	27717.2	17490.8	18756.5	1.42419	0.000157431	0.0010108	0.0952498	-3.39214	down
MEDL02381	4-Ethylbenzoic acid	Phenolic acids	Phenolic acids	C9H10O2	3	0.695	619-64-7	490.06	564.57	771.15	801.76	574.27	598.47	1718	4038.08	2769.82	3976.66	2932.33	3047.32	1.42451	0.000829502	0.00355058	0.205618	-2.28196	down
MW0126809	Ticagrelor	Heterocyclic compounds	Heterocyclic compounds	C23H28F2N6O4S	3	0.6935	274693-27-5	3375.94	2865.3	3582.34	3611.8	3372.92	3760.18	72033	68579.3	69773.8	68360.3	65866.2	66149.2	1.48857	7.24222e-09	4.35417e-07	0.050074	-4.31979	down
MW0127487	Fluthiacet-methyl	Others	Others	C15H15ClFN3O3S2	3	0.6934	117337-19-6	3.87	3.87	3.87	3.87	3.87	3.87	400.49	317.04	443.19	311.89	278.58	329.99	1.488	3.9187e-05	0.000360153	0.0111571	-6.48589	down
MW0127458	Demeton-S-methylsulphon	Others	Others	C6H15O5PS2	3	0.693	17040-19-6	19648.3	18843	25459.2	24157.8	20470	26528.9	1241.45	1025.92	2663.25	1325.31	2192.98	1451.73	1.46408	1.19661e-05	0.000144858	13.6463	3.77044	up
MW0053451	Ganoderiol G	Aldehyde,Ketones,Esters	Ketones	C31H52O5	3	0.692	114567-48-5	845.24	1523.93	1104.72	1048.53	584.36	1625.49	3606.87	3813.39	5021.29	4450.61	3278.84	4658.09	1.37919	1.20623e-05	0.000145383	0.271144	-1.88287	down
MW0121842	7,8-Dimethyl-10-(2'-acetoxyethyl)isoalloxazine	Heterocyclic compounds	Heterocyclic compounds	C16H16N4O4	3	0.6885	6266-58-6	2399.82	2346.18	2581.79	2523.19	2387.26	2258.15	2241.11	2257.85	2230.28	1842.62	2038.29	1902.09	1.10815	0.00540936	0.0163114	1.15858	0.212354	up
MW0014719	5beta-Cholanic acid	Bile acids	Bile acids	C24H40O2	3	0.6882	546-18-9	1.46393e+06	1.29633e+06	1.1676e+06	1.27891e+06	1.3957e+06	1.24685e+06	1.47241e+06	1.56106e+06	1.45257e+06	1.603e+06	1.61544e+06	1.61738e+06	1.22404	0.00123764	0.00498839	0.842035	-0.248047	down
MW0016182	Bexarotene	Others	Hydrocarbon derivatives	C24H28O2	3	0.6858	153559-49-0	78238.5	76833.9	78941.6	80334.6	80500.8	75700.8	18187	3442.93	18571.1	7435.84	4730.26	4497.99	1.38047	6.84166e-07	1.54106e-05	8.27483	3.04873	up
MW0107737	Leu-Leu-Gly	Amino acid and Its metabolites	Small Peptide	C14H27N3O4	3	0.6858	4464-36-2	18.88	18.88	18.9	18.88	18.99	18.68	222.66	710.72	269.66	498.22	293.28	428.39	1.46384	0.00357407	0.0116231	0.0467244	-4.41968	down
MW0054435	Lucidenic acid L	Organic acid and Its derivatives	Organic acid and Its derivatives	C27H38O7	3	0.6844	110267-45-3	10565.1	5556.01	31242.3	19109.5	16665.2	9817.67	7178.44	5661.13	5272.31	3975.83	4784.74	7233.75	1.07517	0.0463231	0.0929845	2.72548	1.44651	up
MW0116858	1-Acetylindole	Heterocyclic compounds	Indole and Its derivatives	C10H9NO	3	0.6842	576-15-8	1110.51	3762.82	3800.7	4949.24	3999.3	3091.34	835.96	1452.04	1326.84	948.11	1652.77	1256.1	1.16474	0.00775586	0.0218596	2.77227	1.47107	up
MW0110845	4-Hydroxycyclophosphamide	Alcohol and amines	Amines	C7H15Cl2N2O3P	3	0.6823	40277-05-2	15165.3	10777	14433.3	13881.9	16556.3	16479.9	5348.71	4728.68	5278.54	3848.72	4338.68	5258.78	1.44567	4.73154e-05	0.000412183	3.03081	1.5997	up
MW0110977	Dehydrophytosphingosine (not validated, isomer of 1677)	SP	SPH	C18H37NO3	3	0.6821	3687-54-5	17270.2	14187.4	15038.4	17489.3	29074.7	20681.4	2959.65	2983.67	2904.88	2650.71	2470.2	2324.36	1.46138	0.000742644	0.00327986	6.98079	2.80339	up
MEDP1180	LPC(14:0/0:0)	GP	LPC	C22H46NO7P	3	0.6815	20559-16-4	11599.2	7135.28	8020.79	7688.35	4366.94	10071.9	139257	261721	128058	228193	194068	178290	1.46603	0.000343814	0.00186351	0.0432746	-4.53033	down
MW0006965	Elesclomol	Benzene and substituted derivatives	Benzene and substituted derivatives	C19H20N4O2S2	3	0.6788	488832-69-5	3.68	3.68	3.68	3.68	3.68	3.68	723.25	406.38	415.58	738	210.56	241.76	1.47453	0.00468675	0.0144385	0.00807156	-6.95294	down
MW0049220	Deoxycorticosterone acetate	Aldehyde,Ketones,Esters	Esters	C23H32O4	3	0.6778	56-47-3	6230.95	6233.38	6463.47	6223.9	6034.61	6507.67	6183.17	5840.66	5571.8	5879.63	5788.52	5556.38	1.17307	0.00268357	0.00909754	1.08253	0.114411	up
MW0009618	Pyriproxyfen	Benzene and substituted derivatives	Benzene and substituted derivatives	C20H19NO3	3	0.6774	95737-68-1	34.16	34.16	34.16	34.16	34.16	34.16	579.69	707.5	757.32	529.96	722.51	447.16	1.48438	8.0872e-05	0.000617323	0.0547415	-4.19122	down
MW0015185	7-Dehydrodesmosterol	Hormones and hormone related compounds	Hormones and hormone related compounds	C27H42O	3	0.6772	1715-86-2	17298.2	26916.3	24212.7	22364.2	26599	28486.5	15283.2	4121.14	5343.53	4013.74	3016.71	3991.3	1.33295	2.83791e-05	0.000286713	4.07823	2.02794	up
MEDL00798	3-Hydroxyphenylurea	Benzene and substituted derivatives	Benzene and substituted derivatives	C7H8N2O2	3	0.6761	701-82-6	23096.8	20057.4	19332.4	20857.3	19759.8	21186.5	9020.54	17201.3	8199.62	21111.6	11649.3	14444.9	1.04702	0.0160318	0.0389944	1.52266	0.606591	up
MW0146807	B-Norcholesterol	Hormones and hormone related compounds	Hormones and hormone related compounds	C26H44O	3	0.674	6544-70-3	7126.01	6121.46	6991.89	6689.93	6308.56	6598.21	3508.64	3564.99	3423.71	591.35	2988.52	3224.18	1.07797	0.000239777	0.00142312	2.30248	1.20319	up
MW0016151	beta-Sitosterol	Hormones and hormone related compounds	Hormones and hormone related compounds	C29H50O	3	0.6725	83-46-5	194198	45471.5	73143.7	65122.8	95273.9	94807	228418	220054	203505	202672	85412.3	169292	1.01633	0.0139333	0.0347133	0.512025	-0.965712	down
MW0052919	Flumethasone	Aldehyde,Ketones,Esters	Ketones	C22H28F2O5	3	0.6721	2135-17-3	71676.4	52933.6	72642.7	64967.6	64845.8	89808.5	25721.6	52563.4	22387.6	47881.1	24762	33270.2	1.22416	0.00068051	0.00311155	2.01792	1.01287	up
MW0063243	Pyrohyperforin	Terpenoids	Terpenoids	C35H50O4	3	0.6677	303115-46-0	1517.55	657.53	1643.1	1256.26	1299.74	891.55	7865.06	3667.67	6106.66	5745.05	4913.01	4586.95	1.40067	0.000557293	0.00271052	0.220948	-2.17822	down
MW0111010	Dipyridamole	Heterocyclic compounds	Heterocyclic compounds	C24H40N8O4	3	0.667	58-32-2	10859	10862.6	10550.7	10430.8	11540.8	11485.7	10192.3	10348.4	9687.15	9707.19	9846.45	10153.2	1.21049	0.00227334	0.00805042	1.09669	0.133154	up
MW0156373	Rhodamine 123	Benzene and substituted derivatives	Benzene and substituted derivatives	C21H17ClN2O3	3	0.6655	62669-70-9 | 108608-81-7	4204.14	2789.48	2253.82	1320.44	2329.09	2982.73	7831.14	9306.98	7823.29	8321.86	11650.3	10540	1.37533	1.80467e-05	0.000200927	0.286257	-1.80462	down
MW0111709	Quinone	Benzene and substituted derivatives	Benzene and substituted derivatives	C6H4O2	3	0.6649	106-51-4	18690.7	17583	22451.5	20551.8	19249.9	24962.7	1929.03	2053.2	2374.22	1240.45	620.15	1349.66	1.44496	5.9527e-06	8.76396e-05	12.9083	3.69022	up
MW0016103	beta-Citraurol	Terpenoids	Triterpene	C30H42O2	3	0.6594	57593-78-9	2890.28	2597.27	2568.66	2801.36	3085	1163.64	10235.2	7355.99	6368.27	9752.52	12498.6	8396.48	1.3698	0.000436869	0.00224816	0.276635	-1.85395	down
MW0087784	TG(8:0/8:0/8:0)	GL	TG	C27H50O6	3	0.6566	538-23-8	4596.08	2471.91	3880.32	5094.39	7291.43	10528.3	10863.2	15453.3	7258.12	14147.4	8136.95	19140.2	1.07203	0.0136135	0.034071	0.451505	-1.14719	down
MW0105376	7-Aminodesacetoxycephalosporanic acid	Organic acid and Its derivatives	Organic acid and Its derivatives	C8H10N2O3S	3	0.6557	22252-43-3 | 70287-30-8	15	14.95	15	15	15	15	1567.49	1245.21	1465.48	986.9	1664.2	1532.43	1.48763	3.79001e-05	0.000353049	0.0106302	-6.55568	down
MW0123155	Brazilin	Heterocyclic compounds	Heterocyclic compounds	C16H14O5	3	0.6511	474-07-7	10441.9	10942.8	13065.4	12386.5	12896.2	12833.5	2527.25	2769.52	2016.07	3146.67	3159.36	3308.66	1.46612	4.15748e-07	1.05785e-05	4.28688	2.09993	up
MW0009328	N-[2-(3,4-Dihydroxyphenyl)ethyl]hexadecanamide	Benzene and substituted derivatives	Phenolics	C24H41NO3	3	0.6489	136181-87-8	2961.07	2358.96	2597.29	4133.45	4056.91	3823.52	1396.85	964.05	1079.93	1221.01	895.69	1114.2	1.4057	0.000709229	0.00318979	2.98741	1.5789	up
MW0063597	Sorbitan oleate	FA	Others	C24H44O6	3	0.6465	1338-43-8	10411.4	2479.02	6072.89	6352.46	6008.32	3340.61	28946.2	14479.7	11446.4	20346.5	11151.5	12995.4	1.19892	0.0105539	0.0279944	0.34886	-1.51928	down
MEDL01889	4-Methylbenzaldehyde	Benzene and substituted derivatives	Benzene and substituted derivatives	C8H8O	3	0.6452	104-87-0	16128.2	11425.6	20367.9	17650.3	18653.2	21071.2	1267.82	1304.65	962.21	1103.75	1460.07	716.03	1.46914	8.20598e-05	0.000622929	15.4517	3.9497	up
MW0104009	(S)-3-Hydroxybutyric acid	Organic acid and Its derivatives	Organic acid and Its derivatives	C4H8O3	3	0.6446	6168-83-8	7474.19	6556.57	6375.59	6553.71	6520.08	5683.08	4798.26	5232.13	4003.51	4070.45	4315.38	3897.06	1.34275	5.16308e-05	0.000435868	1.48815	0.573516	up
MW0110645	Betahistine	Heterocyclic compounds	Heterocyclic compounds	C8H12N2	3	0.6443	5638-76-6	10480	10890.9	9850.51	10147.1	9664.92	9984.97	8850.16	8836.48	9265.16	9449.07	9254.41	9264.67	1.26378	0.00135944	0.00533675	1.11104	0.151914	up
MW0123887	Ethenodeoxyadenosine	Heterocyclic compounds	Heterocyclic compounds	C12H13N5O3	3	0.6434	68498-25-9	7219.08	12122.9	4746.15	5321.68	3574.64	6793.32	723.54	1764.15	916.44	1315.28	1790.68	1414.52	1.36148	0.00714856	0.0204202	5.01952	2.32755	up
MW0143827	Obeticholic acid	Organic acid and Its derivatives	Organic acid and Its derivatives	C26H44O4	3	0.6404	459789-99-2	3236.07	2825.56	3383.69	3124.67	2818.28	2757.3	538.4	2286.81	1563.96	1091.63	958.88	1348.63	1.22742	0.000375678	0.00198914	2.32985	1.22024	up
MW0006635	Clozapine	Benzene and substituted derivatives	Benzene and substituted derivatives	C18H19ClN4	3	0.6367	5786-21-0	8229.15	7365.83	9401.76	8221.38	8185.45	8954.32	1637.99	1191.89	1220.25	1966.49	1319.73	1680.92	1.47191	1.35377e-07	4.04365e-06	5.5846	2.48146	up
MW0152826	Unii-T03uxi5O64	Benzene and substituted derivatives	Benzene and substituted derivatives	C36H48N2O10	3	0.6362	25867-19-0	21939.6	12895.7	17748.5	10737.2	5070.12	9487.71	6649.88	2910.56	6403.16	6237.73	5399.85	4113.02	1.08885	0.0252736	0.0568786	2.45565	1.2961	up
MW0009512	Pridinol	Benzene and substituted derivatives	Benzene and substituted derivatives	C20H25NO	3	0.6307	511-45-5	6409.38	5678.76	6324.8	6190.64	7273.68	5053.51	7150.81	7761.23	7420.94	10902.9	8016.53	9007.02	1.13733	0.00940507	0.0255639	0.734803	-0.44457	down
MW0156164	Protoverine	Alkaloids	Alkaloids	C27H43NO9	3	0.6298	76-45-9	64191.8	63039.3	64768.7	65911.6	66047.9	62109.7	765.91	733.98	830.6	759.99	687.15	555.66	1.4881	1.73387e-09	1.52787e-07	89.0937	6.47725	up
MW0153891	[(1R,2R,6S,7S,8R,10S,11S,12R,14S,16S,17R,18R)-6,7-dihydroxy-8-(hydroxymethyl)-4,18-dimethyl-5-oxo-14-phenyl-16-prop-1-en-2-yl-9,13,15,19-tetraoxahexacyclo[12.4.1.01,11.02,6.08,10.012,16]nonadec-3-en-17-yl] (2E,4E)-5-phenylpenta-2,4-dienoate	Terpenoids	Ditepenoids	C38H38O10	3	0.6298	34807-41-5	3774.96	8383.23	6229.29	8423.18	9623.46	7658.46	1805.76	1735.55	1951.62	2059.86	2544.5	2451.82	1.38929	0.00139984	0.00546231	3.5136	1.81295	up
MW0134121	5,7-Dihydroxy-2-phenyl-6-[3,4,5-trihydroxy-6-(hydroxymethyl)oxan-2-yl]-8-(3,4,5-trihydroxyoxan-2-yl)chromen-4-one	Aldehyde,Ketones,Esters	Ketones	C26H28O13	3	0.6245	185145-34-0	3905.09	4000.88	5963.61	4972.72	4052.77	4897.89	2182.85	2100.14	2062.11	1953.92	2098.99	1284.94	1.38762	0.000165249	0.00104874	2.37893	1.25031	up
MW0156122	Prostaglandin B2-d4	Hormones and hormone related compounds	Hormones and hormone related compounds	C20H26D4O4	3	0.6209	211105-23-6	2398.96	1419.63	2504.45	1858.19	1792.47	2185.05	4222.2	3836.74	2206.16	4818.4	3304.92	4784.21	1.19355	0.00463482	0.0143524	0.524703	-0.930427	down
MW0007561	Mechlorethamine	Alcohol and amines	Amines	C5H11Cl2N	3	0.6192	51-75-2	144.11	394.31	322.83	627.59	225.49	238.84	5535.17	4851.7	4250.49	4200.58	5065.77	4140.51	1.44633	2.25826e-06	4.13712e-05	0.0696461	-3.84381	down
MW0124170	Fuberidazole	Heterocyclic compounds	Heterocyclic compounds	C11H8N2O	3	0.6169	3878-19-1 | 101575-84-2	62439.1	51593.8	77947.6	28662.3	78071.5	75836.9	22918.3	26767.3	25973.4	32880.2	53111.4	21174.4	1.09076	0.00875549	0.0241567	2.04869	1.0347	up
MW0103994	L-2-Hydroxyglutaric acid	Organic acid and Its derivatives	Organic acid and Its derivatives	C5H8O5	3	0.6159	13095-48-2	28.95	28.95	28.95	28.95	28.95	28.95	1028.93	688.63	976.86	873.54	877.63	847.72	1.48746	1.03847e-05	0.000130306	0.032815	-4.9295	down
MW0003799	3-Amino-2-naphthoic acid	Benzene and substituted derivatives	Benzene and substituted derivatives	C11H9NO2	3	0.6145	5959-52-4	4836.82	1613.39	2999.87	2346.99	2121.88	2492.75	126167	118917	129905	128260	125839	124289	1.47936	5.26198e-10	7.10573e-08	0.0217842	-5.52058	down
MW0010292	1-Eicosene	Others	Hydrocarbon derivatives	C20H40	3	0.6141	3452-07-1 | 27400-78-8 | 27323-11-1 | 52439-84-6	10921.6	13781.3	14892.7	12468.9	12456.5	8356.77	5825.91	1644.08	2350.87	1372.02	1172.16	768.59	1.3357	1.15128e-05	0.000141871	5.54894	2.47221	up
MW0108870	N-Octadecyl-N'-propyl-sulfamide	Alcohol and amines	Amines	C21H46N2O2S	3	0.6138	925891-74-3	3506.52	6154.84	4511.45	4376.33	4133.28	5943.26	2269.8	3049.46	1156.24	2396.48	3196.68	3025.65	1.14312	0.00206883	0.0074413	1.89646	0.923305	up
MW0124402	Indiplon	Heterocyclic compounds	Heterocyclic compounds	C20H16N4O2S	3	0.6115	325715-02-4	48.24	48.24	49.15	48.24	48.24	48.24	499.31	717.79	911.42	669.83	1094.65	675.42	1.47752	0.000408194	0.00213254	0.0635559	-3.97583	down
MEDL02677	Kukoamine A	Alkaloids	Phenolamine	C28H42N4O6	3	0.6053	75288-96-9	1388.97	3072.62	1199.32	1076.83	838.32	1090.82	5394.21	5089.4	4495.69	5158.02	3796.42	3468.36	1.32612	5.18664e-05	0.000435868	0.316285	-1.6607	down
MW0011842	1,20-Eicosanediol	Alcohol and amines	Alcohols	C20H42O2	3	0.6021	7735-43-5	12166.5	12192.5	13560.8	11974.4	12971.7	10964.2	14784.5	12788.3	16905.3	15112	13702.5	13638.5	1.06551	0.0132052	0.033391	0.849294	-0.235664	down
MW0063328	Fenretinide	Benzene and substituted derivatives	Phenolics	C26H33NO2	3	0.5981	65646-68-6	1366.92	884.48	743.35	712.95	988.75	837.71	1721.49	1902.87	2088.11	1823.25	1764.89	1553.22	1.34891	4.08817e-05	0.000371996	0.509881	-0.971768	down
MW0126915	Urapidil hydrochloride	Others	Medicine	C20H30ClN5O3	3	0.5964	64887-14-5	1370.88	1169.6	1376.54	1196.38	1306.22	737.69	758.64	825.56	629.91	718.08	856.76	682.7	1.18934	0.00452676	0.0140719	1.6006	0.67861	up
MW0153842	Methyllycaconitine Perchlorate, Delphinium sp.	Alkaloids	Terpenoid alkaloids	C37H50N2O10	3	0.5954	21019-30-7 | 1356-60-1	5305.97	7985.35	8312.74	8915.87	5560	8632.68	2645.64	1883.93	6208.27	5398.43	5080.18	2664.75	1.0637	0.00545837	0.0164289	1.87229	0.904806	up
MW0127046	Dihydro-5-propyl-2(3H)-furanone	Aldehyde,Ketones,Esters	Ketones	C7H12O2	3	0.595	57129-71-2	10049.1	8405.21	11024.5	10201.2	11206.2	11432.9	1041.5	1168.09	1213.85	1656.04	1709.46	1117.22	1.47365	2.229e-06	4.11094e-05	7.88234	2.97862	up
MW0008726	N-[4-[[6-Methoxy-7-[3-(4-morpholinyl)propoxy]-4-quinazolinyl]amino]phenyl]benzamide	Benzene and substituted derivatives	Benzene and substituted derivatives	C29H31N5O4	3	0.5944	331771-20-1	23295.5	17595	23046.2	10008.2	18091.4	8036.87	6391.38	6783.88	8994.46	2611.47	11717.4	6606.67	1.04117	0.0132701	0.0334402	2.3216	1.21512	up
MW0109805	Ternatin heptapeptide	Amino acid and Its metabolites	polypeptide	C37H67N7O8	3	0.59	148619-41-4	48576.1	76416.1	45925.1	84300.5	93148.1	107769	8017.97	15693.6	3133.2	10866.9	15624.6	14993	1.34981	0.00109529	0.00447895	6.67553	2.73888	up
MW0143681	Mycaminosyltylonolide	Heterocyclic compounds	Heterocyclic compounds	C31H51NO10	3	0.5887	61257-02-1	21521.4	10750.5	12185.9	10404.3	6220.08	15552	4284.42	7041.86	5557.73	3685.47	4211.32	3698.66	1.2366	0.0121266	0.0310857	2.69086	1.42807	up
MW0150605	Gnididin	Benzene and substituted derivatives	Benzene and substituted derivatives	C37H44O10	3	0.5881	55306-11-1	133.96	131.32	130.86	133.45	133.06	133.25	127.69	128.72	127.91	130.64	131.31	131.45	1.10488	0.00661051	0.0190816	1.02338	0.0333363	up
MW0121583	N,N-Diallyl-5-methoxytryptamine	Heterocyclic compounds	Indole and Its derivatives	C17H22N2O	3	0.5739	928822-98-4	1271.78	1438.59	1612.54	1723.64	1560.21	1538.2	2950.49	2714.76	4117.86	4256.88	1420.37	4582.45	1.15261	0.0135901	0.0340433	0.456271	-1.13204	down
MW0052461	Docosyl acetate	FA	Others	C24H48O2	3	0.5663	822-26-4	10103.2	15077.8	15604.4	14182.1	17832.3	18406.4	8824.23	2683.3	2875.43	2822.43	965.79	2289.99	1.29774	3.30267e-05	0.000320698	4.45753	2.15624	up
MW0010046	Verapamil	Benzene and substituted derivatives	Benzene and substituted derivatives	C27H38N2O4	3	0.5475	52-53-9	815.44	1243.91	1219.12	544.24	557.84	1411.32	6456.05	9811.08	9053.29	9136.91	8769.45	8776.56	1.44042	3.99981e-06	6.54255e-05	0.111375	-3.1665	down
MW0168928	Methyl cholate	Aldehyde,Ketones,Esters	Esters	C25H42O5	3	0.547	1448-36-8	5663.33	6429.64	5390.83	6154.16	3395.01	6399.67	713.49	678.17	1192.05	1276.32	947.24	1703.58	1.41854	8.68928e-05	0.000648863	5.13491	2.36034	up
MW0125304	N-(2,14-Eicosadienoyl)piperidine	Alcohol and amines	Amines	C25H45NO	3	0.5433	151391-74-1	9158.97	8279.29	9861.34	9311.86	8394.86	8887.14	1399.54	721.53	525.21	604.45	874.2	920.5	1.46326	4.00867e-09	2.8989e-07	10.6816	3.41706	up
MW0118853	Protionamide	Alcohol and amines	Amines	C9H12N2S	3	0.5416	14222-60-7	19624	12720.5	25271.2	17927.3	17709	19571.2	33703.3	39018.8	43692.7	43351.3	38308	46701.1	1.37745	6.39597e-06	9.20215e-05	0.460926	-1.11739	down
MW0063606	Soyasapogenol B 3-O-b-D-glucuronide	Terpenoids	Triterpene	C36H58O9	3	0.5404	99541-89-6	17855.2	18691.7	14078.3	12903.5	10754.3	6063.79	2275.48	767.85	2444.58	1955.25	3495.72	2063.39	1.35715	0.00173937	0.00656212	6.17944	2.62748	up
MW0001686	1-Phenyl-1,2-propanedione	Benzene and substituted derivatives	Benzene and substituted derivatives	C9H8O2	3	0.5325	579-07-7	736.56	799.17	733.51	900.76	865.85	989.23	6454.94	4613.81	5779.9	5309.07	7071	7285.61	1.47467	5.55854e-05	0.000460087	0.137619	-2.86124	down
MW0109825	8-[(1r,2r,5r)-2-(2-Carboxyethyl)-5-hydroxy-3-oxocyclopentyl]-6-oxooctanoic acid	Hormones and hormone related compounds	Hormones and hormone related compounds	C16H24O7	3	0.522	24769-56-0	21.02	21.02	21.02	21.02	21.02	21.02	409.01	514.94	604.5	617.33	524.65	702.82	1.48479	4.7398e-05	0.000412183	0.0373883	-4.74127	down
MW0137853	Cytotrienin A	Organic acid and Its derivatives	Organic acid and Its derivatives	C37H48N2O8	3	0.5097	208527-57-5	71976.8	70684.6	72623.6	73905.1	74057.8	69716.8	2257.19	3400.72	2783.28	2857.7	3301.6	2376.2	1.48587	2.35533e-10	4.4263e-08	25.5035	4.67262	up
MW0053662	Glucoconvallasaponin B	Benzene and substituted derivatives	Benzene and substituted derivatives	C38H62O15	3	0.5091	16939-88-1	1284.48	1413.47	1047.69	1092.84	1158.06	1466.38	6149.73	5580	6144.05	6372.35	6903.29	6543.14	1.47716	9.05874e-08	2.89458e-06	0.197995	-2.33647	down
FDATN00900	D-Arabinose	Others	Medicine	C5H10O5	1b	0.7933	6748-95-4	24.19	24.19	24.19	24.19	24.19	274.51	225.66	413.52	700.66	428.13	394.57	576.04	1.29901	0.000960552	0.00400713	0.144403	-2.79182	down
MW0110196	Tyr-glu	Amino acid and Its metabolites	Small Peptide	C14H18N2O6	1b	0.6826	2545-89-3	112.91	112.91	112.91	112.91	112.91	112.91	2452.6	1980.51	2249.83	1963.12	2517.61	2919.29	1.4862	2.32608e-05	0.00024496	0.0481049	-4.37767	down
MW0122176	(6aR,10aR)-1-methoxy-6,6,9-trimethyl-3-(2-methyloctan-2-yl)-6a,7,10,10a-tetrahydrobenzo[c]chromene	Benzene and substituted derivatives	Benzene and substituted derivatives	C26H40O2	3	0.8547	174627-50-0	14804.1	11814.3	14703.3	12558.8	21791.5	25802.5	2575.8	871.45	2967.51	3006.62	2884.92	3060.59	1.38958	0.00135554	0.00532906	6.60345	2.72322	up
MW0063311	7a-methyl-1a-[(E)-3,7,11,15-tetramethylhexadec-2-enyl]-2,7-dihydronaphtho[2,3-b]oxirene-2,7-diol	CoEnzyme and vitamins	CoEnzyme and vitamins	C31H50O3	3	0.7822	81382-12-9	17143.3	26852.8	31516.4	23832.4	27977.9	38384.1	14936.4	3387.31	4288.6	5013.41	3721.66	5385.06	1.34493	0.000205676	0.0012616	4.51119	2.17351	up
MW0012499	15(S)-HETE-d8	FA	Oxidized lipids	C20H32O3	3	0.7819	84807-87-4	56567.8	52238.1	61956.3	52863.5	65928.9	65450.3	215321	251699	296397	207955	225176	154876	1.45296	0.000304182	0.0017059	0.26269	-1.92857	down
MW0055124	3-(11,12-Dihydroxy-15,19-dotriacontadienyl)-5-methyl-2(5H)-furanone, 9CI	FA	Others	C37H66O4	3	0.7601	185336-15-6	268855	1.15884e+06	670478	637401	492149	608819	187462	69162.7	107862	201228	200489	228807	1.26161	0.00999206	0.0267103	3.85578	1.94702	up
MW0048977	4-[(Z)-13,14-dihydroxytriacont-17-enyl]-2-methyl-2H-uran-5-one	FA	Others	C35H64O4	3	0.7579	189508-31-4	781354	1.54852e+06	681708	465910	475799	625142	176948	46084.2	144756	187217	156652	188016	1.31049	0.0132885	0.0334402	5.08899	2.34738	up
MW0054925	Methyl(7Z,9Z,9'Z)-6'-apo-y-caroten-6'-oate	Terpenoids	Triterpene	C33H44O2	3	0.7496	174206-07-6	7169.4	10073.5	11128.4	8696.5	10753.9	16223.4	9358.12	5980.5	3989.9	3160.12	3281.83	3809.27	1.16723	0.00531031	0.0160713	2.16517	1.11448	up
MW0048978	4-[(Z)-11,12-dihydroxytriacont-15-enyl]-2-methyl-2H-furan-5-one	FA	Others	C35H64O4	3	0.7414	189508-32-5	902635	1.20746e+06	1.16909e+06	969704	684924	1.07883e+06	140204	61088.2	147786	277441	18742.2	515533	1.20834	2.1819e-05	0.000232398	5.17977	2.37289	up
MW0139844	Tranilast	Others	Medicine	C18H17NO5	3	0.7212	53902-12-8 | 70806-55-2 | 53902-17-3	60265.5	55682.8	68408.2	65331.8	63934.1	65358.8	26510.5	45469.9	22626.5	41908.5	21911	25399	1.30442	0.000218832	0.00132456	2.06164	1.04379	up
MW0008851	N-Arachidonoyl Dopamine-d8	FA	Others	C28H33D8NO3	3	0.6432	1159908-42-5	12739.1	3785.99	6438.04	5012.62	6725.57	7161.1	15084.4	10945	15686	12282.5	7773.38	12559.6	1.06107	0.0105974	0.0280227	0.56319	-0.828306	down
MW0011226	(3beta,5alpha,9alpha,22E,24R)-3,5,9-Trihydroxy-23-methylergosta-7,22-dien-6-one	Aldehyde,Ketones,Esters	Ketones	C29H46O4	3	0.6134	211486-12-3	27421.8	26074.4	20290.4	23889.8	14946.5	27178.8	695.12	1304.9	1013.25	3076.96	675.35	2249.17	1.43175	7.65683e-05	0.000591039	15.5081	3.95495	up
FDATN00689	Metaraminol bitartrate	Others	Medicine	C13H19NO8	3	0.5105	33402-03-8 | 17171-57-2	995891	982016	946423	928120	902228	937912	857143	829103	882452	881567	853189	912169	1.21072	0.00166768	0.00633858	1.09145	0.126246	up
MW0107847	Leu-Thr	Amino acid and Its metabolites	Small Peptide	C10H20N2O4	1b	0.8714	-	496.47	796.02	484.32	572.64	616.05	720.64	1030.42	948.83	888.28	775.66	692.04	833.42	1.09827	0.00585252	0.017368	0.713173	-0.487677	down
MW0168293	Isoleucylthreonine	Amino acid and Its metabolites	Small Peptide	C10H20N2O4	1b	0.8497	-	1934.95	1832.38	1706.88	1606	1614.4	1487.21	1564.81	3007.62	2647.57	2522.73	3148.93	3289.54	1.13323	0.010186	0.0271759	0.629238	-0.668323	down
MW0015784	Androstenedione	Hormones and hormone related compounds	Hormones and hormone related compounds	C19H26O2	1b	0.8308	-	14788.1	7581.77	8387	11761.2	18688	13250.1	4460.99	4402.29	6385.7	2420.75	3225.27	3333.22	1.29647	0.00318572	0.0105857	3.07312	1.6197	up
MW0115350	Tetraethylene glycol	Alcohol and amines	Alcohols	C8H18O5	1b	0.7978	-	14853.1	10519.1	9024.66	6326.99	9784.06	9959.03	6858.97	4704.36	5662.13	5994.66	9002.37	5079.09	1.06382	0.0179369	0.0426758	1.62103	0.696908	up
MW0169366	D-Kynurenine	Amino acid and Its metabolites	Amino acid derivatives	C10H12N2O3	1b	0.7687	-	1022.77	765.05	1152.71	896.18	1262.88	919.74	3828.84	3105.78	2539.16	2967.86	3429.23	1698.04	1.38067	0.00108529	0.00445268	0.342613	-1.54535	down
MW0105496	Alanylarginine	Amino acid and Its metabolites	Small Peptide	C9H19N5O3	1b	0.6199	-	570891	550453	554627	552300	546549	573554	497580	468618	511792	532873	501954	523815	1.25629	0.00130204	0.00515563	1.10266	0.140988	up
MW0168683	Aconitic acid	Organic acid and Its derivatives	Organic acid and Its derivatives	C6H6O6	1b	0.5743	-	3417.06	3061.95	3647.65	3473.35	4118.54	4311.26	1718.96	1927.45	1358.74	1839.25	1797.75	1996.28	1.41419	3.58352e-05	0.000340745	2.07078	1.05017	up
MW0110294	Tyr-Thr	Amino acid and Its metabolites	Small Peptide	C13H18N2O5	1b	0.5718	-	8293.93	5945.47	9168.06	7690.51	8499.56	9122.13	1629.62	1185.8	1214.02	1956.44	1312.99	1672.33	1.46262	1.91285e-05	0.000209422	5.43067	2.44113	up
MW0150853	His-Asn-Ile	Amino acid and Its metabolites	Small Peptide	C16H26N6O5	2	0.943	-	13575.9	5854.58	10151.9	10225.6	10947.2	6994.59	22265.6	26173.3	22232.4	25770.9	39713.4	27458.5	1.35841	0.000526458	0.00258803	0.352963	-1.50241	down
MW0150193	Glu-Tyr-Ile-Glu	Amino acid and Its metabolites	Small Peptide	C25H36N4O10	2	0.9318	-	35225.1	16310.5	41823	28925.7	31878.2	23350.8	53756.9	55177	53782.3	77736.2	102905	79852.3	1.26141	0.00256048	0.00880625	0.419446	-1.25344	down
MW0151655	Ile-Val-Phe	Amino acid and Its metabolites	Small Peptide	C20H31N3O4	2	0.9101	-	468.49	46074.1	47338.1	48173.4	48273.1	45394.7	1271.34	2105.26	1264.05	1609.78	1186.14	1448.73	1.11057	0.00462501	0.0143448	26.5294	4.72952	up
MW0013615	1-octadecanoyl-2-(9Z-octadecenoyl)-sn-glycero-3-phosphoserine	GP	PC	C42H80NO10P	2	0.9042	-	35737.3	31106.9	29684.4	29507.9	31040.2	26621.4	37053.7	35324.6	38936.6	36250	35563.4	34037.2	1.16499	0.00417513	0.0132639	0.84589	-0.241457	down
MEDP0638	LPE(16:1/0:0)	GP	PE	C21H42NO7P	2	0.8679	-	214794	172251	233463	197204	182778	203181	2.18237e+06	3.29852e+06	2.12754e+06	3.00084e+06	3.37049e+06	2.59967e+06	1.4804	8.43647e-05	0.000635162	0.0726002	-3.78388	down
MEDP1371	Carnitine C23:5	FA	CAR	C30H49NO4	2	0.8646	-	28161.1	31823.6	20994.9	23904.3	17927.7	26222.9	18186	4037.28	8407.74	13274.7	5573.57	20010.4	1.07762	0.00337811	0.0110776	2.1447	1.10078	up
MEDL01932	1-Pentadecanoyl-glycero-3-phosphoethanolamine	GP	LPC	C20H42NO7P	2	0.8501	-	9684.62	4973.27	5368.77	6766.92	6049.81	6262.76	50674.2	75320	45220.7	72800.1	76569.9	53845.1	1.46565	0.000168971	0.00106498	0.104442	-3.25923	down
MEDP1892	Tetradecylamine	Alcohol and amines	Amines	C14H31N	2	0.8394	-	6109.63	6131.32	7011.17	5066.23	7016.47	5116.34	2174.14	2607.65	2682.97	1421.42	2177.46	1511.14	1.39502	8.42973e-06	0.000113553	2.89875	1.53543	up
MW0194307	9alpha,11alpha,15R-Trihydroxy-17-phenyl-18,19,20-trinor-prost-5Z-en-1-oic acid, isopropyl ester	Hormones and hormone related compounds	Hormones and hormone related compounds	C26H40O5	2	0.8072	-	5429.46	6636.04	2588.99	4232.69	2062.59	3792.73	1569.84	1145.07	1731.5	2122.08	1564.32	2480.39	1.15277	0.0188086	0.0442896	2.33129	1.22113	up
MW0006770	Diaveridine	Benzene and substituted derivatives	Benzene and substituted derivatives	C13H16N4O2	2	0.8028	-	8315.42	5576.01	6686.71	4091.03	6674.98	5298.1	5337.86	3094.54	4431.96	1654.55	4094.19	2696.13	1.00728	0.0098635	0.0264438	1.71955	0.78203	up
MW0159153	Val-Ser-Glu	Amino acid and Its metabolites	Small Peptide	C13H23N3O7	3	0.8989	-	2500.47	4399.19	4795.63	3964.06	6952.35	5536.59	16005.2	17911.5	12188.8	17274.1	12571.6	12799.8	1.37242	3.18692e-05	0.000310555	0.31716	-1.65672	down
MW0151154	His-Val-Ser	Amino acid and Its metabolites	Small Peptide	C14H23N5O5	3	0.8981	-	42037.2	47651.3	42630.6	66868.3	81188.6	62441.2	121716	202387	137406	173567	241201	207807	1.37386	0.000658344	0.00304055	0.316227	-1.66097	down
MW0107887	N-linoleoylglycine	Amino acid and Its metabolites	Amino acid derivatives	C20H35NO3	3	0.8939	-	8262.15	10951.2	12120.9	15158.2	6772	6016.73	26505.2	36328.6	12803.8	21629.5	35059.8	28944.1	1.23144	0.00370445	0.0119622	0.367587	-1.44384	down
MW0145363	Arg-Gly-Leu	Amino acid and Its metabolites	Small Peptide	C14H28N6O4	3	0.8813	-	230.93	230.93	230.93	230.93	230.93	230.93	5122.84	7662.64	5682.04	5066.66	7020.18	6027.21	1.48694	3.70262e-05	0.000347263	0.0378764	-4.72256	down
MW0149976	Glu-Gln-Leu-Val-Arg	Amino acid and Its metabolites	Small Peptide	C27H49N9O9	3	0.8792	-	63458.2	62320.4	64028	65158.4	65293.3	61401.2	1217.37	1501.37	1208.69	1440.04	1560.91	1351.48	1.48859	1.5436e-09	1.41394e-07	46.0949	5.52654	up
MW0107099	Gly-Val-Arg	Amino acid and Its metabolites	Small Peptide	C13H26N6O4	3	0.8759	-	22574.5	24319.1	19891	27997.1	36506.9	27147.2	180999	102705	135273	128297	128245	205984	1.44501	0.000524717	0.00258661	0.179734	-2.47607	down
MW0145328	Arg-Gln-Leu	Amino acid and Its metabolites	Small Peptide	C17H33N7O5	3	0.8706	-	2.37	2.37	2.37	2.37	2.37	2.37	643.47	272.55	491.01	322.25	279.83	745.19	1.48037	0.00259236	0.00889364	0.00516284	-7.59762	down
MW0124143	Fluphenazine sulfoxide	Heterocyclic compounds	Heterocyclic compounds	C22H26F3N3O2S	3	0.8687	-	53086.4	33447.2	63251.5	52086.2	52995.5	42271.4	28210.7	31749.6	22402.8	23727.3	25495	36743.3	1.2356	0.00225196	0.00800569	1.76523	0.819852	up
MW0157808	Thr-Thr-Arg	Amino acid and Its metabolites	Small Peptide	C14H28N6O6	3	0.8687	-	2344.09	2695.49	2579.41	2545.31	2604.18	2698.92	3099.98	2662.48	2681.05	2721.48	3164.38	2976.21	1.00571	0.019854	0.0463541	0.893781	-0.162007	down
MW0016016	(2S,4S)-1-Acetoxy-16-heptadecene-2,4-diol	FA	Others	C19H36O4	3	0.8666	-	27418.4	16922.6	20323.3	15350.3	25063.9	29068.9	86794.4	117316	73805.8	99964.5	115449	102229	1.43889	3.47908e-05	0.000334284	0.225247	-2.15042	down
MW0155908	Pro-Leu-Cys	Amino acid and Its metabolites	Small Peptide	C14H25N3O4S1	3	0.8648	-	2.46	2.46	2.46	2.46	2.46	2.46	928.63	652.89	535.23	439.4	976.19	616.22	1.48642	0.000545832	0.0026642	0.00355786	-8.13477	down
MW0147548	cis-4,10-13,16-Docosatetraenoic Acid methyl ester	Aldehyde,Ketones,Esters	Esters	C23H38O2	3	0.8624	-	48920.7	46999.3	44804.9	45378.1	48409.3	46487.9	43133.5	41706.5	43976.3	42137.4	41191.2	46731.9	1.10656	0.00633421	0.0184781	1.08546	0.118306	up
MW0159035	Val-Ile-Asp	Amino acid and Its metabolites	Small Peptide	C15H27N3O6	3	0.8602	-	28824.1	11850.1	19370.3	22205.1	25930.9	32234.4	1021.31	1943.92	1273.18	1480.46	819.56	1509.83	1.45523	0.000685652	0.00312724	17.4466	4.12488	up
MW0058181	1-(9Z-heptadecenoyl)-sn-glycero-3-phosphoethanolamine	GP	PE	C22H44NO7P	3	0.8589	-	51383.7	40757	39616.7	39246.1	37206.1	44418.3	642356	1.20975e+06	595413	1.05067e+06	877921	808762	1.47769	0.000364025	0.00193489	0.0487241	-4.35922	down
MW0158898	Val-Arg-Ile	Amino acid and Its metabolites	Small Peptide	C17H34N6O4	3	0.8532	-	39.79	39.79	39.79	39.79	40.2	39.79	961.06	1251.29	1367.14	1048.46	1639.13	1118.44	1.48601	7.61431e-05	0.000589412	0.0323809	-4.94871	down
MW0146177	Asp-Leu-Ser	Amino acid and Its metabolites	Small Peptide	C13H23N3O7	3	0.8521	-	3378.77	1929.33	3827.5	3250.07	3537.39	3516.25	23093.3	22319.3	22561.9	24429.5	23147	22970.4	1.47154	3.65612e-13	3.34901e-10	0.140334	-2.83306	down
MW0144591	Ala-His-His	Amino acid and Its metabolites	Small Peptide	C15H21N7O4	3	0.8512	-	93495.9	92211.2	94364.1	99345.7	96449.7	90992.5	1441.42	2962.88	1903.1	2806.25	1381.46	1604.69	1.48039	1.83478e-09	1.52787e-07	46.8486	5.54993	up
MW0145319	Arg-Gln-Ala	Amino acid and Its metabolites	Small Peptide	C14H27N7O5	3	0.8477	-	452.23	449.89	449.85	449.89	449.89	450.08	13795.2	7899.68	12209.2	8218.31	8472.79	17600.9	1.47581	0.00100051	0.00414689	0.0396185	-4.65768	down
MW0158347	Tyr-Ala-Arg-Asp-Glu	Amino acid and Its metabolites	Small Peptide	C27H40N8O11	3	0.8459	-	802.34	923.97	573.6	699.92	591.38	1068.57	6664.05	6391.73	9357	4210.15	5456.83	4702.8	1.45014	0.000791352	0.00342458	0.126684	-2.98069	down
MW0144913	alpha,beta-Diethyl-3,3',4,4'-stilbenetetraol	Benzene and substituted derivatives	Benzene and substituted derivatives	C18H20O4	3	0.8437	-	49002.8	48249.2	52542.5	50736.1	49959.6	46104.2	50795.3	45405.6	43991.1	40495.3	43299.4	43881.4	1.00093	0.0190776	0.0447314	1.10724	0.146969	up
MW0113268	5-Phospho-beta-D-ribosylamine	Alcohol and amines	Amines	C5H12NO7P	3	0.8416	-	2852.9	3414.69	2873.78	3027.06	2550.78	2774.99	1115.24	1034.54	1329.41	1015.83	553.31	1228.5	1.38546	4.29711e-07	1.0735e-05	2.78711	1.47877	up
MW0015132	7',8'-Dihydro-8'-hydroxyreticulataxanthin	Aldehyde,Ketones,Esters	Ketones	C33H46O3	3	0.8332	-	2951.42	1826.16	3236.68	2452.87	2032.3	1280.05	28287	4535.78	5912.25	8290.33	14849	15248.1	1.263	0.0319992	0.0681733	0.17867	-2.48463	down
MW0194315	1-beta-D-Galactosylsphingosine	SP	SP	C24H47NO7	3	0.8328	-	11735.1	7165.3	9094.05	7932.29	8639.87	10074.9	15183.2	16606.7	17222.3	19341.6	19447.2	23632.4	1.37161	0.000152726	0.000994798	0.490352	-1.02811	down
MW0104379	2,2,4-Trimethyl-1,3-pentanediol diisobutyrate	Organic acid and Its derivatives	Organic acid and Its derivatives	C16H30O4	3	0.829	-	6689.6	4224.7	7559.59	4664.75	4600.12	3574.94	15159	19426.9	15838.9	18065.2	26761.3	21351.7	1.40984	0.000198194	0.00122391	0.26855	-1.89674	down
MW0153552	Met-Glu-Trp	Amino acid and Its metabolites	Small Peptide	C21H28N4O6S1	3	0.8253	-	1.64662e+06	1.02512e+06	1.79869e+06	624501	1.37325e+06	1.73248e+06	113882	22290.4	11169.1	41152.6	70170.9	23713.7	1.41122	0.000880133	0.00373819	29.0414	4.86004	up
MW0151489	Ile-Leu-Gly	Amino acid and Its metabolites	Small Peptide	C14H27N3O4	3	0.8184	-	4097.98	6114.56	3441.98	3564.93	2654.02	3172.31	3131.78	1899.62	2426.62	2248.29	1442.92	1910.03	1.11651	0.0183294	0.0432726	1.76471	0.819429	up
MW0014120	3-Hydroxysintaxanthin	Aldehyde,Ketones,Esters	Ketones	C31H42O2	3	0.8127	-	13834	12819.9	22074.5	14447.1	18996.9	21114.7	19260.1	8665.4	7084.54	5517.49	5785.47	7098	1.10334	0.0120599	0.0309597	1.93382	0.951452	up
MW0110992	Dicyclohexylamine	Alcohol and amines	Amines	C12H23N	3	0.8115	-	2771.83	2722.39	2922.27	3112.65	2787.68	2730.3	2877.74	2666.66	2384.51	2164.97	2318.5	2322.56	1.03874	0.0147193	0.0363192	1.15692	0.210287	up
MW0151419	Ile-Glu-Leu	Amino acid and Its metabolites	Small Peptide	C17H31N3O6	3	0.8101	-	1031.34	964.5	858.82	558.61	805.16	603.54	1432.87	1660.44	1187.27	2871.64	1492.96	1474.55	1.21906	0.0139048	0.0346736	0.476492	-1.06948	down
MW0150340	Gly-Gln-Glu	Amino acid and Its metabolites	Small Peptide	C12H20N4O7	3	0.8087	-	1.4	1.4	1.4	1.4	1.4	1.4	511.49	674.06	620.13	394.31	631.63	393.5	1.48836	0.000127214	0.000867456	0.00260455	-8.58475	down
MW0151006	His-Lys-Asn	Amino acid and Its metabolites	Small Peptide	C16H27N7O5	3	0.8081	-	3.89	3.89	3.89	3.89	3.89	3.89	317.65	324.29	330.56	405.71	399.18	424.33	1.48819	8.22807e-06	0.000111383	0.0106008	-6.55968	down
MW0158519	Tyr-Leu-Gly-Lys-Arg	Amino acid and Its metabolites	Small Peptide	C29H49N9O7	3	0.8078	-	1806.82	605.18	1483.57	3313.82	501.9	1700.34	420.53	132.75	167.78	147.24	255.21	129.24	1.29055	0.0219491	0.0506434	7.51278	2.90935	up
MW0124064	Ethylone	Aldehyde,Ketones,Esters	Ketones	C12H15NO3	3	0.7989	-	5560.29	8509.51	5774.69	8731.39	7960.89	5636.49	5784.33	4612.2	3617.88	5647.97	5055.16	4806.34	1.04149	0.0181817	0.0429977	1.42845	0.514446	up
MW0013479	2-Hexaprenyl-3-methyl-6-methoxy-1,4 benzoquinone	Benzene and substituted derivatives	Benzene and substituted derivatives	C38H56O3	3	0.7873	-	8246.34	4522.26	4930.73	6764.86	4013.99	5866.92	9963.79	8722.66	15911.1	13424.5	8257.99	14549.1	1.22176	0.00407037	0.012961	0.4849	-1.04424	down
MW0119311	3-[1-[3-(Dimethylamino)propyl]-5-methoxy-1H-indol-3-yl]-4-(1H-indol-3-yl)-1H-pyrrole-2,5-dione	Aldehyde,Ketones,Esters	Ketones	C26H26N4O3	3	0.7853	-	886804	475275	1.34183e+06	1.16544e+06	841576	1.15793e+06	59287.8	122481	65158.3	178158	212395	488471	1.27852	0.000678785	0.00311155	5.21236	2.38194	up
MW0152993	Lys-His-Met	Amino acid and Its metabolites	Small Peptide	C17H30N6O4S1	3	0.7844	-	1.10897e+06	1.00995e+06	1.57107e+06	1.50818e+06	1.2649e+06	1.24812e+06	838100	826851	865000	741221	574160	785771	1.28641	0.00118156	0.00478896	1.66508	0.735594	up
MW0148461	DI(Hydroxyethyl)ether	Alcohol and amines	Alcohols	C4H10O3	3	0.7827	-	24059.9	26371.1	20340.7	22680	18756.2	22374	16125.5	15022.5	16745.4	14249.2	13409.3	16978.5	1.31952	0.000579512	0.00276476	1.45446	0.540484	up
MW0108438	N-(4-Aminobenzoyl)-Beta-Alanine	Amino acid and Its metabolites	Amino acid derivatives	C10H12N2O3	3	0.7777	-	4378.52	3976.9	4380.97	4239.55	4148.47	4233	3687.41	3729.76	3743.03	3709.96	3623.06	3710.62	1.39396	0.000221943	0.00133457	1.14203	0.191598	up
MW0139075	N-(4-methyl-2-oxochromen-7-yl)icosa-5,8,11,14-tetraenamide	Alcohol and amines	Amines	C30H39NO3	3	0.7765	-	7016.53	6128.5	8293.92	7679.83	7063.22	7297.48	36835.3	53352	31263.7	43233.7	39160.2	34700	1.47159	0.000142336	0.000942552	0.18227	-2.45585	down
MW0011672	Thromboxane B2-d4	FA	Oxidized lipids	C20H34O6	3	0.776	-	1572.47	1464.64	1313.74	693.46	1094.63	1010.12	798.16	3585.14	2810.97	3619.42	3193.47	3986.38	1.03272	0.0107188	0.0282538	0.397313	-1.33165	down
MW0151004	His-Leu-Val-Leu-Arg	Amino acid and Its metabolites	Small Peptide	C29H52N10O6	3	0.7733	-	10555.2	10338.8	9966.93	10557.8	10775.2	10527.9	9161.92	9534.45	9493.42	9036.95	9653.74	9673.78	1.33716	6.23369e-05	0.000503829	1.10906	0.149334	up
MW0144992	alpha-Phellandrene dimer	Others	Others	C20H32	3	0.7682	-	20689.2	16710	18331.9	19165.5	27055.5	25735.2	13257.8	12766	14281.5	10074.3	11056.7	11009.2	1.30433	0.00193349	0.00704672	1.76253	0.817648	up
MW0155789	Pro-Asn-Ala	Amino acid and Its metabolites	Small Peptide	C12H20N4O5	3	0.7672	-	21015.2	19919.5	17929.5	23105.7	20641	21150.9	23609.2	22662.4	23296	24074.5	24782.5	23338.9	1.14849	0.00562549	0.0168214	0.873016	-0.19592	down
MW0153076	Lys-Met-His	Amino acid and Its metabolites	Small Peptide	C17H30N6O4S1	3	0.767	-	13455.5	7886.83	11624.4	14189.9	11143.8	8518.96	7865.52	4569.45	4602.95	7024.32	5432.55	7359.14	1.19871	0.00314049	0.0104607	1.81309	0.858447	up
MW0013067	(1R,4R,5R)-2-methyl-5-[(2S)-6-methylhept-5-en-2-yl]cyclohex-2-ene-1,4-diol	Alcohol and amines	Alcohols	C15H26O2	3	0.7664	-	44995.9	21241.8	16727.7	28415.3	49697.2	54230.2	61849.8	67519.5	58212.3	65266.7	44157	64906.2	1.00878	0.0109365	0.0287593	0.59492	-0.749234	down
MW0108733	N-tetradecylcyclohexanecarboxamide	Alcohol and amines	Amines	C21H41NO	3	0.7663	-	51468.3	41430.8	50036	48453.7	45930.5	47918	25174	27372.6	29482.8	22155.4	20333.4	23732.1	1.42131	4.63374e-07	1.12686e-05	1.92402	0.944127	up
MW0152279	Leu-Cys-Phe	Amino acid and Its metabolites	Small Peptide	C18H27N3O4S1	3	0.7605	-	1813.69	1504.02	789.65	2305.71	2443.36	2652.33	11341.2	10461	9253.98	10949.4	11133.9	9622.34	1.41425	5.91526e-09	3.69435e-07	0.183372	-2.44715	down
MW0153699	Met-Tyr-Gln	Amino acid and Its metabolites	Small Peptide	C19H28N4O6S1	3	0.7591	-	8332.08	18792.3	11166.3	10247.9	10529.8	5797.31	20668.4	37734	17913	35620.2	18118	25180.5	1.19664	0.00653714	0.0189469	0.417856	-1.25892	down
MW0155899	Pro-Ile-Met	Amino acid and Its metabolites	Small Peptide	C16H29N3O4S1	3	0.759	-	34437.6	28033.2	25784.6	27478.7	32442	41359	640.51	772.68	2569.68	2920.11	639.91	2481.23	1.42371	3.72691e-05	0.000348352	18.9079	4.24092	up
MW0140356	2-Amino-3-hydroxy-4-methylbenzoyl-AMP	Nucleotide and Its metabolites	Nucleotide and Its metabolites	C18H21N6O9P	3	0.7554	-	864.16	864.16	864.16	864.16	864.16	864.16	26196.8	40873.6	33614	34083.4	39810	30559	1.48741	2.61153e-05	0.000267779	0.0252756	-5.30611	down
MW0158196	Trp-Lys-Gln	Amino acid and Its metabolites	Small Peptide	C22H32N6O5	3	0.7549	-	88.49	88.35	88.62	88.54	88.87	88.56	88.15	88.15	88.15	88.15	88.15	88.15	1.31373	0.00184933	0.00683058	1.00478	0.0068847	up
MW0000244	Emetan, 6',7',10,11-tetramethoxy-	Benzene and substituted derivatives	Benzene and substituted derivatives	C29H40N2O4	3	0.7534	-	27165.3	22572.7	25005.8	25526.3	22820	22909.9	152078	214753	125183	174829	162212	147240	1.47745	9.72834e-05	0.000701666	0.149545	-2.74135	down
MW0158248	Trp-Ser-Val	Amino acid and Its metabolites	Small Peptide	C19H26N4O5	3	0.7525	-	417.68	525.49	340.41	345.01	444.48	342.66	574.09	856.88	486.8	384.05	653.95	779.18	1.01155	0.0279934	0.0615406	0.64679	-0.62863	down
MW0114618	Iloperidone	Aldehyde,Ketones,Esters	Ketones	C24H27FN2O4	3	0.7518	-	169047	132194	159939	230548	245337	219337	1626.08	8045.08	13782.4	10819.9	1452.56	1459.76	1.39486	0.000142343	0.000942552	31.098	4.95875	up
MW0194061	1-(Ammoniomethyl)cycloheaxaneacetate	Heterocyclic compounds	Heterocyclic compounds	C9H17NO2	3	0.7479	-	50481.9	82440	53414.1	56946.9	49746.8	51401.6	43468.3	46813.8	27781	25422.3	39783	39495.4	1.0989	0.00994965	0.0266228	1.54617	0.628701	up
MW0157777	Thr-Pro-Asp	Amino acid and Its metabolites	Small Peptide	C13H21N3O7	3	0.7468	-	93962.1	56825.5	109590	87335.4	98463.9	100482	19900.3	21219	24003.2	22302.8	20793.5	30942.1	1.43828	0.000187517	0.0011632	3.92825	1.97389	up
MW0142599	3-(2,4-Cyclopentadien-1-ylidene)pregn-4-en-20-one	Aldehyde,Ketones,Esters	Ketones	C26H34O	3	0.7398	-	8414.95	8584.03	5192.92	2244.65	3459.2	3322	13155.1	22659	13030.1	22936.5	13306.5	19881.1	1.27116	0.000686218	0.00312724	0.297402	-1.74951	down
MW0107265	His-Lys-Lys	Amino acid and Its metabolites	Small Peptide	C18H33N7O4	3	0.7386	-	4971.86	4221.99	2871.53	4036.83	2235.32	6721.46	2202.79	1491.74	1543	1638.02	2034.87	1804.08	1.23427	0.0135042	0.033859	2.33879	1.22576	up
MW0158832	Ureidoacrylic acid	Organic acid and Its derivatives	Organic acid and Its derivatives	C4H6N2O3	3	0.7255	-	10670.4	23617.4	16802.3	15549.3	7734.57	12642.1	23940.6	34028	19881.7	30918	21395.8	21053.4	1.06111	0.00878634	0.0241932	0.575436	-0.797272	down
MW0152394	Leu-Leu-Gln	Amino acid and Its metabolites	Small Peptide	C17H32N4O5	3	0.7236	-	392631	271908	275547	138516	494746	257153	858.57	779.42	2311.69	1119.74	569.01	1153.19	1.47342	0.00177488	0.00665398	269.523	8.07427	up
MW0155823	Pro-Cys-Leu	Amino acid and Its metabolites	Small Peptide	C14H25N3O4S1	3	0.7232	-	4258.26	6491.69	3530.35	3846.73	2397.65	4517.74	890.23	1050.97	1148.84	3803.73	972.51	4067.58	1.01961	0.0251552	0.0567075	2.09843	1.06931	up
MW0151365	Ile-Asp-Gly	Amino acid and Its metabolites	Small Peptide	C12H21N3O6	3	0.7205	-	743.82	503.14	616.83	588.21	753.57	407.36	4976.99	3896.68	3705.08	3875.39	4194.15	4057.86	1.47044	2.12745e-06	3.97703e-05	0.146236	-2.77363	down
MW0145422	Arg-Leu-Met	Amino acid and Its metabolites	Small Peptide	C17H34N6O4S1	3	0.7189	-	36237.3	36797.7	34520.9	39858.1	39855.6	41332.3	29848.1	31182	29460.9	31940.6	31285.3	33562.5	1.30911	0.000545213	0.0026642	1.22065	0.287646	up
MW0149995	Glu-Glu-Lys-Ser-Ala	Amino acid and Its metabolites	Small Peptide	C22H38N6O11	3	0.7155	-	5987.37	1273.45	16984.3	12999.5	5301.1	7788.66	1395.1	881.4	1468.38	1222.55	1524.08	1627.1	1.17966	0.0289249	0.0629838	6.19988	2.63224	up
MW0158479	Tyr-His-Asp-Asp	Amino acid and Its metabolites	Small Peptide	C23H28N6O10	3	0.7099	-	80646.9	79199.1	81371.7	82807.6	82978.9	78031.1	4629.73	6670.11	4175.61	6339.44	3314.21	4620.04	1.47877	1.16187e-13	1.5964e-10	16.3042	4.02717	up
MW0151367	Ile-Asp-Ile	Amino acid and Its metabolites	Small Peptide	C16H29N3O6	3	0.7046	-	2460.45	2894.66	1959.14	2223.57	1676.23	1955.09	2184.44	900.77	1765.78	902.2	1147.11	1343.88	1.03417	0.013821	0.0344961	1.59739	0.675713	up
MW0152252	Leu-Asn-Trp	Amino acid and Its metabolites	Small Peptide	C21H29N5O5	3	0.7034	-	1585.17	1015.6	1287.45	1595.98	1341.77	1223.18	4114.75	4150.41	3431.81	4348.22	4077.28	3900.45	1.45672	3.98097e-08	1.40253e-06	0.335061	-1.5775	down
MW0168303	N-Oleoyl-L-Serine	Amino acid and Its metabolites	Amino acid derivatives	C21H39NO4	3	0.7028	-	526685	442445	466459	479624	459738	482946	394465	390936	422432	385980	351550	362420	1.31138	0.000163608	0.00104557	1.23837	0.308446	up
MW0150490	Gly-Thr-Gly-Glu-Ser	Amino acid and Its metabolites	Small Peptide	C16H27N5O10	3	0.7005	-	153289	146077	144745	57690.3	170186	170220	18908.8	20795.4	15865	19646.2	9365.15	13135.8	1.42196	0.000738912	0.00326977	8.6189	3.1075	up
MW0106685	Etidocaine	Benzene and substituted derivatives	Benzene and substituted derivatives	C17H28N2O	3	0.6974	-	542.8	566.24	375.75	967.5	572.91	528.19	1228.15	988.26	797.95	885.23	691.46	1996.55	1.02116	0.0492113	0.0975217	0.539406	-0.890557	down
MW0009167	Norverapamil	Benzene and substituted derivatives	Benzene and substituted derivatives	C26H36N2O4	3	0.6964	-	1760.83	1088.28	1447.96	1947.88	1603.92	1350.29	9277.78	15373.2	8747.31	14625.9	15639.6	9677.78	1.45795	0.000486204	0.00242925	0.125429	-2.99506	down
MEDP1666	Leu-Val-Ser	Amino acid and Its metabolites	Small Peptide	C14H27N3O5	3	0.69	-	63620.6	62478.4	64192.4	506.25	65460.3	61557.1	1657.33	2302.3	1503.94	2194.48	553.22	1536.26	1.11243	0.00451803	0.0140606	32.6047	5.02701	up
MW0145469	Arg-Phe-Thr	Amino acid and Its metabolites	Small Peptide	C19H30N6O5	3	0.6864	-	28931.2	22577.2	28723.7	28069.8	27608	33537.2	5581.56	2235.45	2262.07	6737.17	627.46	3270.2	1.34837	2.35314e-07	6.33963e-06	8.18034	3.03216	up
MW0153114	Lys-Pro-Gly	Amino acid and Its metabolites	Small Peptide	C13H24N4O4	3	0.683	-	35.82	35.82	35.82	35.82	35.82	35.82	706.94	481.56	603.6	501.14	752.17	534.5	1.48462	6.35156e-05	0.00051185	0.060035	-4.05805	down
MW0150539	Gly-Val-Tyr	Amino acid and Its metabolites	Small Peptide	C16H23N3O5	3	0.6821	-	3.46	3.46	3.46	3.46	3.46	3.46	33.88	3.46	23.4	38.59	17.3	3.46	1.03409	0.0413432	0.0843437	0.17287	-2.53224	down
MW0150904	His-Gln-Ser	Amino acid and Its metabolites	Small Peptide	C14H22N6O6	3	0.6799	-	551.08	452.38	360.37	830.34	569.03	579.93	2008.97	3025.97	2661.66	2611.05	3662.25	2042.68	1.43059	0.00027009	0.00156254	0.208781	-2.25993	down
MW0147427	Chlorophyllide b	Tryptamines,Cholines,Pigments	Pigments	C35H32MgN4O6	3	0.6747	-	29203.3	31413.6	32124.8	37969	32772.5	33964.3	60637.2	64341.4	66821.5	61622.2	55707.3	55852.6	1.44928	6.52374e-07	1.48159e-05	0.540978	-0.886357	down
MW0107369	Hoiamide C	Alcohol and amines	Amines	C37H62N4O7S3	3	0.6741	-	65739.1	64558.9	66329.9	67500.4	67640	63606.8	1085.84	1484.14	1124.46	1783.15	716.39	812	1.48058	2.86842e-10	4.92651e-08	56.434	5.81849	up
MEDL00444	Pro-Ile	Amino acid and Its metabolites	Small Peptide	C11H20N2O3	3	0.6705	-	698.15	463.66	645.11	703.09	1185.37	551.18	1067.32	1845.55	1271.45	1671.46	657.37	1038.16	1.00083	0.0285287	0.06244	0.562361	-0.830432	down
MW0143458	4S,5R-antillatoxin A	Benzene and substituted derivatives	Benzene and substituted derivatives	C28H45N3O5	3	0.6656	-	18028.1	18607.5	18162.8	18356.5	18200.3	18055.8	14084.5	16672	15830.2	15929.9	15206.7	15730.2	1.34808	0.000461853	0.00234164	1.17075	0.227437	up
MW0153542	Met-Glu-Gly	Amino acid and Its metabolites	Small Peptide	C12H21N3O6S1	3	0.6652	-	32622	29372	39601.5	36828	34620.3	33941.7	16172.8	14698	8303.32	16446	15452.5	15268	1.38168	1.09732e-06	2.30186e-05	2.39732	1.26142	up
MW0134337	5-{[2,2-dimethyl-7-(2-methylbut-3-en-2-yl)-5-[(2-methylbut-3-en-2-yl)oxy]-8-oxo-2H,8H-pyrano[3,2-g]chromen-10-yl]oxy}-10-(1-hydroxy-2-methylbut-3-en-2-yl)-8,8-dimethyl-3-(2-methylbut-3-en-2-yl)-2H,8H-pyrano[3,2-g]chromen-2-one	Aldehyde,Ketones,Esters	Ketones	C48H54O9	3	0.6604	-	1129.49	1340.19	1255.01	1144.96	1188.67	1427.82	5874.65	5364.65	5708.12	6020.42	6594.79	5320.83	1.48098	8.92332e-07	1.94613e-05	0.214604	-2.22025	down
MEDL01825	Paclitaxel-[d5]	Benzene and substituted derivatives	Benzene and substituted derivatives	C47H51NO14	3	0.6574	-	39868.1	35171.3	39750.7	42384.6	39826.5	40956.9	80286.9	77473.1	75744.7	74827.4	69617.7	70642.2	1.47067	6.75356e-08	2.236e-06	0.530456	-0.914696	down
MW0054191	(10R,11S,12S,14R,16S,20S,21R,22S,24E)-16-[(R)-amino(hydroxy)methoxy]-12-hydroxy-20-{(2S,3S,7R,8R,9R,10E)-11-[(hydroxymethyl)(methyl)amino]-2,8-dimethoxy-3,7,9-trimethyl-6-oxoundec-10-en-1-yl}-10,22-dimethoxy-11,14,21-trimethyl-3,7,19,27-tetraoxa-29,30,31-triazatetracyclo[24.2.1.1~2,5~.1~6,9~]hentriaconta-1(28),2(31),4,6(30),8,24,26(29)-heptaen-18-one	Alcohol and amines	Amines	C48H75N5O14	3	0.6546	-	3446.25	2248.98	1707.27	1477.95	1801.86	1420.42	727.61	423.38	672.56	2441.48	554.78	1251.56	1.00161	0.0443637	0.0897066	1.99341	0.995239	up
MW0151539	Ile-Phe-Gln	Amino acid and Its metabolites	Small Peptide	C20H30N4O5	3	0.6505	-	712.22	417.2	480.17	643.72	681.88	461.11	1378.28	1862.87	1463.07	1494.57	2039.84	1609.41	1.41911	2.875e-05	0.000289395	0.344871	-1.53587	down
MW0155296	Phe-Met-Val	Amino acid and Its metabolites	Small Peptide	C19H29N3O4S1	3	0.6472	-	379114	309874	342606	329916	308839	366517	198005	171401	178329	218314	202600	248369	1.38842	8.64762e-06	0.0001148	1.67365	0.743	up
MW0011509	(E)-26,27-Dinorergosta-4,22-dien-3-one	Aldehyde,Ketones,Esters	Ketones	C26H40O	3	0.6464	-	26233.2	20615.2	26036.2	24676.3	23305.3	24612.3	18433.9	18919.2	22543.2	20179.7	16168.8	17720.4	1.18532	0.00165663	0.00630528	1.27652	0.352214	up
MW0145026	Bacteriohopaneaminotriol	Alcohol and amines	Alcohols	C35H63NO3	3	0.6363	-	22881.6	13803.7	20764.6	20529.9	19877.3	18447.3	33643.4	36022	34996.8	40105.5	50574.8	44899.1	1.37486	0.000207214	0.00126821	0.484114	-1.04658	down
MW0107825	Leukotriene D4 methyl ester	Aldehyde,Ketones,Esters	Esters	C26H42N2O6S	3	0.6361	-	15913.6	12322.3	14598.2	15005.7	13875	14138.4	18229.7	19594.3	18271.8	18851.1	22457.3	22670.1	1.32842	0.000341764	0.00186343	0.715001	-0.483982	down
MW0013612	1-Palmitoyl-2-glutaryl-sn-glycero-3-phosphocholine	GP	PC	C29H56NO10P	3	0.6358	-	4211.69	7049.42	5587.53	5927.74	4678.98	5848.8	4067.56	2939.26	2912.23	3340.71	2953.21	3602.47	1.29839	0.00156379	0.00599344	1.68072	0.749077	up
MW0143427	4-O-(beta-L-Araf)-cis-L-Hyp	Amino acid and Its metabolites	Amino acid derivatives	C10H17NO7	3	0.6309	-	73661.1	91663	86401.7	87875.1	127840	89400.2	52779.4	50809.5	42072.5	43057.4	38219.5	45369.3	1.38152	0.000955669	0.00400713	2.0449	1.03203	up
MW0145892	Asn-Ser-Thr	Amino acid and Its metabolites	Small Peptide	C11H20N4O7	3	0.6299	-	8996.1	12546.9	7636.59	9528.6	4671.68	8773.33	2101.39	2722.49	2971.03	5386.14	4912.04	5374.65	1.16356	0.00422383	0.0133722	2.22234	1.15208	up
MW0149067	Eudesobovatol B	Alcohol and amines	Alcohols	C33H44O4	3	0.6298	-	1.09121e+07	9.23242e+06	8.11021e+06	7.79684e+06	9.45264e+06	1.08279e+07	3.45152e+06	9.6184e+06	7.07341e+06	3.74021e+06	4.51573e+06	3.51571e+06	1.09935	0.00858568	0.0237707	1.76507	0.819724	up
MW0149664	Gln-Gln-Gln	Amino acid and Its metabolites	Small Peptide	C15H26N6O7	3	0.6283	-	69887.3	77029.3	69611.6	86789.1	57278.3	77295.1	21679.8	18406	26194.4	22000.1	25876.8	21194.9	1.45884	2.40898e-05	0.000250753	3.2352	1.69385	up
MW0111348	Undecanoylcholine	Aldehyde,Ketones,Esters	Esters	C16H34NO2+	3	0.6267	-	108587	93229.8	98566.5	103902	136946	137098	69119.9	71668.9	79964.8	51206	57524.6	58953	1.30351	0.000724349	0.00324188	1.74631	0.804306	up
MW0150603	Gnidicin	Benzene and substituted derivatives	Benzene and substituted derivatives	C36H36O10	3	0.6252	-	23468.8	10829	19805.4	20494.9	23364.3	25229.9	68871.4	65799.6	44890.8	62402.9	49781.5	39182	1.33981	0.000427866	0.00221845	0.372263	-1.42561	down
MW0158728	Tyrosylserine	Amino acid and Its metabolites	Amino acid derivatives	C12H16N2O5	3	0.6248	-	26.83	26.83	26.83	26.83	26.83	26.83	256.1	311.16	180.6	282.92	530.49	548.56	1.45252	0.00336896	0.0110735	0.0763	-3.71217	down
MW0168278	Ergosta-5,22-dien-3-ol, (3beta,22E)-	Hormones and hormone related compounds	Hormones and hormone related compounds	C28H46O	3	0.6238	-	58.53	58.53	58.53	58.53	58.53	58.53	1154.7	1576.15	781	3115.39	2231.55	3584.18	1.45213	0.00670655	0.019298	0.0282232	-5.14698	down
MW0053732	2,3-Dihydroxypropyl 2-[(octadec-9-enoyl)amino]ethyl hydrogen phosphate	Aldehyde,Ketones,Esters	Esters	C23H46NO7P	3	0.6232	-	3541.12	2921.94	2973.2	2653.91	3408.12	3145.19	12020.1	22484.2	10837.3	17053.3	15993	13597.3	1.4521	0.000824308	0.00353385	0.202679	-2.30273	down
MW0156731	Ser-Glu-Gly	Amino acid and Its metabolites	Small Peptide	C10H17N3O7	3	0.6167	-	61.09	61.09	61.09	61.09	61.09	61.09	2356.23	2341.33	2879.99	2929.26	3215.53	2696.56	1.48799	7.28147e-06	0.000102613	0.0223243	-5.48524	down
MW0010531	6'-Hmg sdg	Lignans and Coumarins	Lignans	C38H54O20	3	0.6159	-	8489.55	5504.43	8300.3	7976.09	8092.3	9657.41	17150.8	14661.4	14806.1	12243.4	11076.8	13692.6	1.30251	0.000343463	0.00186351	0.574189	-0.800402	down
MW0055152	muricin E	FA	Others	C33H60O7	3	0.6139	-	37813.7	24364.7	63162.6	21159.8	21068.7	26188.1	25543.1	4649.94	11478	12678.6	11052.6	13761.5	1.07372	0.0346553	0.0727523	2.44756	1.29134	up
MW0156026	Pro-Tyr-Gln	Amino acid and Its metabolites	Small Peptide	C19H26N4O6	3	0.6121	-	10302.1	9701.92	11103.9	8513.85	7421.24	6967.68	6641.62	4798.84	6265.74	5649.33	5540.77	4828.07	1.2579	0.00252518	0.00872855	1.60153	0.679455	up
MW0005346	5-(1,1-Dimethylheptyl)-2-[5-hydroxy-2-(3-hydroxypropyl)cyclohexyl]phenol	Benzene and substituted derivatives	Benzene and substituted derivatives	C24H40O3	3	0.5964	-	15607.9	18174.5	11079.4	11808.4	10876.1	12876	6174.99	5774	6553.3	5572.91	5408.43	688.62	1.04703	0.00028065	0.00161344	2.66544	1.41437	up
MW0160242	(E)-indol-3-ylacetaldoxime	Alcohol and amines	Amines	C10H10N2O	3	0.5686	-	538.27	595.99	200.02	816.68	727.99	919.04	36.17	36.17	36.17	36.17	36.17	36.17	1.44212	0.00221911	0.00790937	17.5006	4.12934	up
MW0151266	Hydroxyspheroidenone	Aldehyde,Ketones,Esters	Ketones	C41H60O3	3	0.5677	-	2356.66	3307.72	2638.89	3132.48	4129.11	5428.64	1408.75	1906.03	1941.13	1979.37	913.83	888.38	1.20345	0.00557857	0.0167357	2.32293	1.21595	up
MW0103421	6-Thioxanthine 5'-monophosphate	Nucleotide and Its metabolites	Nucleotide and Its metabolites	C10H13N4O8PS	3	0.5622	-	3280.19	2964.01	3081.81	3469.74	3243.06	3641.76	1400.45	1223.97	1255.83	926.71	809.25	1259.35	1.4358	2.70016e-08	9.89337e-07	2.8624	1.51722	up
MW0149766	Gln-Met-Gly	Amino acid and Its metabolites	Small Peptide	C12H22N4O5S1	3	0.5545	-	6.62	6.62	6.62	6.62	6.62	6.62	355.08	374.43	452.86	371.27	286.13	389.33	1.48792	1.45076e-05	0.000170371	0.0178189	-5.81045	down
MW0156929	Ser-Thr-Met	Amino acid and Its metabolites	Small Peptide	C12H23N3O6S1	3	0.5536	-	13808.6	25890.6	8146.14	16058.8	4054.23	13021.5	950.77	660.73	395.42	4128.66	2504.05	4002.91	1.20905	0.0124713	0.031821	6.40535	2.67928	up
MW0057009	PC(18:1(11Z)/P-16:0)	GP	PC	C42H82NO7P	3	0.5475	-	93853.8	16365.3	40770	19138.8	41433.4	87233.1	349917	510465	123834	169284	149825	109207	1.18468	0.0358731	0.0749082	0.211531	-2.24106	down
MW0141373	13-(beta-D-glucosyloxy)docosanoic acid	FA	FFA	C28H54O8	3	0.5325	-	7958.94	6163.35	7348.98	8665.42	7808.24	7845.95	17543.3	13466.6	9211.69	9689.72	11124.6	13580.3	1.20354	0.0114646	0.0298339	0.613685	-0.704431	down
MW0130609	2-{2,6-dihydroxy-4-[6-hydroxy-7-(3-methylbut-2-en-1-yl)-1-benzofuran-2-yl]-3-methoxyphenyl}-6-(2,4-dihydroxyphenyl)-4-methylcyclohex-3-ene-1-carboxylic acid	Organic acid and Its derivatives	Organic acid and Its derivatives	C34H34O9	3	0.5307	-	8788.84	3875.07	8272.84	5861.26	6210.92	4236.1	12206.4	10921.1	13886.6	16636.5	15944.9	18141.1	1.29824	0.000185157	0.00115116	0.42451	-1.23613	down
MW0128239	(5-{5,7-dihydroxy-4-oxo-6,8-bis[3,4,5-trihydroxy-6-(hydroxymethyl)oxan-2-yl]-4H-chromen-2-yl}-2-hydroxyphenyl)oxidanesulfonic acid	Organic acid and Its derivatives	Organic acid and Its derivatives	C27H30O19S	3	0.5284	-	64776.2	63603	65347.8	66500.9	66643	62665.1	4850.62	22300.6	5214.3	19242.3	5722.96	6843.61	1.36312	7.91583e-06	0.000108764	6.06995	2.60169	up
MW0106804	Glabrin D	Aldehyde,Ketones,Esters	Esters	C36H49N7O10	3	0.5251	-	1230.77	1404.58	990.62	1099.5	1245.67	1342.14	9450.21	9170.31	13078.1	10346.8	10078.8	11056.5	1.48018	1.43855e-05	0.000169662	0.115752	-3.11089	down
MW0150002	Glu-Glu-Trp	Amino acid and Its metabolites	Small Peptide	C21H26N4O8	3	0.5169	-	515764	580664	510162	543343	525932	575559	63449.7	63363.3	69115.6	77851.6	126106	142045	1.44672	4.70541e-10	6.80551e-08	5.9997	2.58489	up
MW0140191	(11R)-dihydroartemisinic aldehyde	Aldehyde,Ketones,Esters	Aldehydes	C15H24O	3	0.5051	-	14028.4	9143.53	18179.1	18681.5	4898.73	9971.32	4306.25	1908.16	4438.72	5030.93	4452.07	5903.7	1.16047	0.0134313	0.033707	2.87646	1.5243	up
MEDP1024	Leu-Val	Amino acid and Its metabolites	Small Peptide	C11H22N2O3	1a	0.9485	-	522.4	2236.62	1047.22	1235.95	1903.16	1842.68	3387.64	4446.12	3185.34	2844.53	2053.81	3572.35	1.11501	0.00177005	0.00664496	0.450904	-1.14911	down
MW0110310	L-Tyrosyl-L-Threonine	Amino acid and Its metabolites	Small Peptide	C13H18N2O5	1b	0.7154	-	19.95	19.95	19.95	19.95	19.95	19.92	405.45	453.33	510.94	457.6	557.03	493	1.48806	4.12526e-06	6.59287e-05	0.0415904	-4.58761	down
MW0109942	Thr-Thr	Amino acid and Its metabolites	Small Peptide	C8H16N2O5	1b	0.523	-	15523.4	11463.7	15702.5	14577.9	6715.91	13731.7	3316.88	3162.92	2515.05	3148.5	2621.01	3298.18	1.42346	0.000797601	0.00343544	4.30255	2.10519	up
MW0159193	Val-Thr-Tyr-Lys	Amino acid and Its metabolites	Small Peptide	C24H39N5O7	2	0.9527	-	18275.5	10735.4	9403.25	10827.8	4866.4	15769.5	23635.8	38522.4	19458.2	36801.1	18832.2	20338.7	1.12784	0.00855777	0.0237707	0.44342	-1.17325	down
MW0156654	Ser-Arg-Tyr-Glu	Amino acid and Its metabolites	Small Peptide	C23H35N7O9	2	0.944	-	14429.3	6098.39	15568.2	13333.2	12274.9	8223.25	21665.3	20966.2	20132.5	29531.3	37612.2	30367.2	1.23658	0.00179719	0.00671999	0.436297	-1.19662	down
MW0153022	Lys-Ile-Val-Lys	Amino acid and Its metabolites	Small Peptide	C23H46N6O5	2	0.9419	-	5287.05	4366.8	6603.58	4622.78	5319.72	4627.34	8996.86	11443.1	9624.23	10955.7	14397.6	12117.3	1.39663	0.000217313	0.00132094	0.456465	-1.13142	down
MW0168290	Isoleucylleucine	Amino acid and Its metabolites	Small Peptide	C12H24N2O3	2	0.934	-	624.79	414.94	577.33	629.21	1060.82	493.27	1562.29	2413.66	1443.65	2417.91	2311.23	1536.46	1.36001	0.000464216	0.00234497	0.325228	-1.62047	down
MW0156789	Ser-Ile-Arg-Arg	Amino acid and Its metabolites	Small Peptide	C21H42N10O6	2	0.918	-	22661.7	23241.5	22684.5	22699.4	22783.7	23353.3	20606	22226.2	21721.1	21376.3	20229.2	22563.1	1.12749	0.00962711	0.0259875	1.0676	0.0943762	up
MW0151500	Ile-Leu-Tyr-Asp	Amino acid and Its metabolites	Small Peptide	C25H38N4O8	2	0.9135	-	1394.61	1304.32	1245.92	1205.55	1454.13	1354.52	1598.06	1871.32	1737.81	3196.87	1882.62	1676.74	1.10595	0.0410515	0.0838814	0.665282	-0.587962	down
MW0194185	3-Azaniumyl-4-[(1-methoxy-1-oxo-3-phenylpropan-2-yl)amino]-4-oxobutanoate	Amino acid and Its metabolites	Small Peptide	C14H18N2O5	2	0.9085	-	2.87	0.57	9.23	4.92	5.74	0.57	460.14	342.12	425.69	350.15	502.43	504.63	1.42742	2.69904e-05	0.000275724	0.00924508	-6.7571	down
MW0144076	8-iso Prostaglandin F2d4	Hormones and hormone related compounds	Hormones and hormone related compounds	C20H30D4O5	2	0.9055	-	5501.14	4152.46	5569.56	5497.61	5414.31	6066.82	4640.78	1715.05	2903.1	2111.81	1767.09	1707.3	1.24916	0.000731841	0.00326773	2.16919	1.11716	up
MW0156981	Ser-Val-Lys-Arg	Amino acid and Its metabolites	Small Peptide	C20H40N8O6	2	0.9019	-	13402.7	8173.45	8482.33	9534.77	2345.89	9303.02	3888.44	567.52	1990.81	4657.28	366.5	2217.04	1.06599	0.00580807	0.0172547	3.74369	1.90446	up
MW0151990	Kalkitoxin thioamide alcohol	Amino acid and Its metabolites	Small Peptide	C21H40N2O2S	2	0.9002	-	1291.2	1255.63	898.24	803.25	1134.12	735.11	3834.42	2344.4	1015.6	1998	1533.63	2972.44	1.09408	0.0273139	0.0603851	0.446586	-1.16299	down
MW0155387	Phe-Tyr-Leu-Leu-Tyr	Amino acid and Its metabolites	Small Peptide	C39H51N5O8	3	0.8957	-	1661.93	1370.65	985.61	1326.8	1257.1	1639.24	5663.22	5795.69	5105.01	5138.16	5854.01	5212.19	1.46492	1.81391e-09	1.52787e-07	0.251503	-1.99135	down
MW0146121	Asp-His-Asn	Amino acid and Its metabolites	Small Peptide	C14H20N6O7	3	0.8931	-	1336.5	830.82	1644.38	1348.05	1516.16	1601.69	3655.02	4323.57	3089.22	4845.06	5806.01	4071.04	1.39473	0.000373295	0.00198034	0.320963	-1.63952	down
MW0152225	Leu-Arg-Gly-Pro-Ser	Amino acid and Its metabolites	Small Peptide	C22H40N8O7	3	0.8918	-	31.24	31.24	31.24	31.24	31.24	31.24	700.28	697.88	545.74	485.9	1003.94	439.54	1.47851	0.00075218	0.00330435	0.0483931	-4.36906	down
MW0145338	Arg-Glu-Ala-Asp-Ile	Amino acid and Its metabolites	Small Peptide	C24H42N8O10	3	0.8911	-	772.92	2018.39	1224.07	1003.82	809.12	1340.73	10580.8	9466.42	11236.2	10776.4	9578.13	12551.6	1.45279	5.47576e-07	1.2752e-05	0.111686	-3.16248	down
MW0146116	Asp-Gly-Lys-Ile-Leu	Amino acid and Its metabolites	Small Peptide	C24H44N6O8	3	0.8886	-	152.76	152.75	152.5	152.62	152.48	153.44	153.58	153.58	153.58	153.58	153.57	153.58	1.29755	0.00237828	0.00833185	0.994661	-0.00772361	down
MW0063834	Tetranor-12(S)-hete	FA	Oxidized lipids	C16H26O3	3	0.87	-	11316	8507.53	8984.43	19348.1	9372.44	10013.2	3562.92	3793.26	3756.83	3783.02	4294.61	3697.41	1.38919	0.00653521	0.0189469	2.95096	1.56118	up
MW0145850	Asn-Phe-Ala-Arg	Amino acid and Its metabolites	Small Peptide	C22H34N8O6	3	0.868	-	1942.43	550.6	597.66	742.79	406.44	552.38	1407.4	1606.87	1319.13	3554.32	3233.56	4208.04	1.15573	0.0171664	0.0410559	0.312623	-1.6775	down
MW0145248	Arg-Ala-Glu-Lys	Amino acid and Its metabolites	Small Peptide	C20H38N8O7	3	0.8641	-	438.25	329.04	552.79	253.27	240.89	472.27	3717	4163.2	4820.92	2874.11	3956.9	3107.95	1.45573	5.93651e-05	0.000484081	0.100994	-3.30766	down
MW0152324	Leu-Glu-Lys-Glu	Amino acid and Its metabolites	Small Peptide	C22H39N5O9	3	0.8558	-	50467.5	37945.4	46714.1	45732.9	40804.9	44862.2	3500.38	3884.02	4135.76	4437.76	1507.58	2378.7	1.45773	1.09586e-06	2.30186e-05	13.431	3.74749	up
MW0148921	ent-8-iso Prostaglandin F2a-d9	Hormones and hormone related compounds	Hormones and hormone related compounds	C20H25D9O5	3	0.8483	-	4346.24	1158.61	2483.51	1832.05	2365.18	2636.9	12031.5	12912.8	17171.7	10381.1	12256.1	9283.4	1.39945	0.000109716	0.000765224	0.200205	-2.32045	down
MW0157752	Thr-Phe-Asp-Glu-Ile	Amino acid and Its metabolites	Small Peptide	C28H41N5O11	3	0.8333	-	3443.24	3073.87	3609.97	2335.26	3814.79	3767.27	3893.81	4759.15	6105	6533.4	4780.93	5263.5	1.18014	0.00330509	0.0109163	0.639665	-0.644612	down
MW0151465	Ile-Ile-Arg-Ser-Ser	Amino acid and Its metabolites	Small Peptide	C24H46N8O8	3	0.8319	-	32538.6	30884.1	29294.1	30690.8	29668.1	30248.2	30649.6	28410.7	27331.9	28718.6	27040.4	28534.2	1.03098	0.0132818	0.0334402	1.07405	0.103055	up
MW0157613	Thr-Gln-Leu-Lys	Amino acid and Its metabolites	Small Peptide	C21H40N6O7	3	0.8275	-	22632.1	19008.3	22931.8	27690.3	22415.7	25096.1	15115.9	19043.4	14550.2	14147.2	16562.3	16504.2	1.28795	0.000689442	0.00313155	1.45715	0.543146	up
MW0152444	Leu-Phe-Ala-Glu	Amino acid and Its metabolites	Small Peptide	C23H34N4O7	3	0.8265	-	1769.35	1805.15	2328.49	2230.22	1399.52	3288.95	3285.57	4028.31	3977.78	3180.22	3183.37	4255.44	1.19541	0.00133422	0.00526069	0.585179	-0.77305	down
MW0144024	8,9-EE-14(Z)-E	Others	Others	C20H36O3	3	0.8251	-	18299	17275.8	15821.5	15857.4	18139.7	17655.1	61093.6	106380	59548.8	92049.9	80377.7	79515	1.46081	0.000353697	0.00189466	0.215148	-2.2166	down
MW0157732	Thr-Lys-Met-Val-Glu	Amino acid and Its metabolites	Small Peptide	C25H46N6O9S	3	0.8164	-	4719.71	5296.9	4525.07	3865.34	4480.56	4470.31	6097.07	4576.91	6175.25	6930.05	6787.01	5664.89	1.12839	0.00622431	0.0181962	0.755092	-0.405275	down
MW0153085	Lys-Met-Val-Ser-Arg	Amino acid and Its metabolites	Small Peptide	C25H49N9O7S	3	0.8149	-	2304.17	2076.41	830.47	1842.81	1910.88	616.14	4325.27	5193.36	5061.57	13965.3	7186.7	4673.91	1.26338	0.0180881	0.0429194	0.237115	-2.07634	down
MW0157875	Thr-Val-Tyr-Lys-Gly	Amino acid and Its metabolites	Small Peptide	C26H42N6O8	3	0.813	-	49735.2	22140.8	50722.8	49578.9	49283	58873	10044.4	11696.9	8112.58	10526.3	8164.95	8103.95	1.41647	0.000709155	0.00318979	4.9486	2.30702	up
MW0144583	Ala-Gly-Pro-His-Lys	Amino acid and Its metabolites	Small Peptide	C22H36N8O6	3	0.8049	-	2909.03	3096.2	3439.06	3038.86	3136.65	3225.74	4616.48	4481.6	4296.41	4506.51	4637.02	4402.14	1.45111	1.10543e-07	3.41316e-06	0.699533	-0.515535	down
MW0152508	Leu-Thr-Gln-Gln-Leu	Amino acid and Its metabolites	Small Peptide	C26H47N7O9	3	0.8008	-	1292.82	880.54	1392.74	1153.52	1418.61	1436.25	5543.37	4651.74	3660.11	5028.37	7049.79	6430.08	1.43873	0.000345113	0.00186687	0.234044	-2.09515	down
MW0142591	3-HYDROXY-3-DEOXYANGOLENSIC ACID METHYL ESTER	Aldehyde,Ketones,Esters	Esters	C27H36O7	3	0.8002	-	9061.86	14765.4	6544.32	7277.88	4224.85	7326.19	12243.9	20843.2	11985.4	14525.1	12824.1	12451.4	1.05031	0.0145868	0.0361121	0.579694	-0.786637	down
MW0152534	Leu-Tyr-Arg-Ile-Thr	Amino acid and Its metabolites	Small Peptide	C31H52N8O8	3	0.7991	-	2000.46	2586.52	2683.03	1242.77	1443.01	1190.51	3667.14	3146.04	3460.92	4080.77	3720.23	3734.68	1.23582	0.000568556	0.00274586	0.511069	-0.96841	down
MW0158188	Trp-Leu-Lys-Ser-Asn	Amino acid and Its metabolites	Small Peptide	C30H46N8O8	3	0.7902	-	1435.49	781.82	625.2	693.41	666.68	719.01	1475.45	1640.48	1556.9	1202.61	1521.49	737.87	1.02245	0.0165041	0.0397836	0.605007	-0.724977	down
MW0157601	Thr-Cys-Tyr-Thr-Tyr	Amino acid and Its metabolites	Small Peptide	C29H39N5O10S	3	0.7827	-	28984.1	22926.5	24738.6	25136.2	36879.1	28955.2	47881	42891.7	44969.5	44082.6	42907.7	44881.4	1.35322	0.000199694	0.0012304	0.626349	-0.674962	down
MW0145929	Asn-Tyr-Gln-Phe-Phe	Amino acid and Its metabolites	Small Peptide	C36H43N7O9	3	0.7711	-	1371.43	1424.91	1143.26	1195.15	1058.06	1559.48	6820.22	6423.92	8883.48	7079.53	8160.93	7203.15	1.47409	8.75137e-06	0.000115321	0.17393	-2.52342	down
MW0159213	Val-Tyr-Gln-Lys	Amino acid and Its metabolites	Small Peptide	C25H40N6O7	3	0.7679	-	124416	122130	125522	127729	127988	120346	1335.3	1584.37	1285.32	121052	1267.98	117149	1.07063	0.0194698	0.0455344	3.07022	1.61834	up
MW0144735	Ala-Ser-Ser-Thr-Lys	Amino acid and Its metabolites	Small Peptide	C19H36N6O9	3	0.7602	-	21733.7	14036	10602.4	10441.9	5197.84	13624.2	23263.3	31055.4	19154.7	30112.8	15893.8	24810.4	1.0561	0.0061537	0.0180343	0.524194	-0.931828	down
MW0156675	Ser-Asp-Arg-Asp	Amino acid and Its metabolites	Small Peptide	C17H29N7O10	3	0.7525	-	103982	120017	105602	108383	96746.1	105002	50211.3	45856.3	48922.8	47171.1	57797.2	74889.4	1.40178	5.35163e-06	8.17016e-05	1.96932	0.9777	up
MW0152486	Leu-Ser-Glu-Lys	Amino acid and Its metabolites	Small Peptide	C20H37N5O8	3	0.7506	-	27845.6	15350.9	112859	121455	23983.6	31449.6	9646.53	4588.55	2446.46	4950.6	757.29	3404.76	1.26115	0.0479163	0.0956933	12.9077	3.69016	up
MW0157759	Thr-Phe-Glu-Glu-Asp	Amino acid and Its metabolites	Small Peptide	C27H37N5O13	3	0.7472	-	19256.8	18113.8	15229.2	20231.7	20899.1	21729	49436.2	46622.7	43670.7	43000.1	37936.7	42137.2	1.44862	9.23788e-07	1.99887e-05	0.439338	-1.1866	down
MW0152982	Lys-His-Ala-Val-Ser	Amino acid and Its metabolites	Small Peptide	C23H40N8O7	3	0.7467	-	3240.07	1636.87	4010.94	2600.42	3187.96	2226.52	943.9	989.47	2104.76	1941.49	1822.12	1819.53	1.01267	0.0157939	0.0385107	1.75681	0.812961	up
MW0157725	Thr-Lys-Gln-Lys	Amino acid and Its metabolites	Small Peptide	C21H41N7O7	3	0.7464	-	2527.43	4157.37	4462.49	3683.57	3531.65	1560.61	2702.67	679.7	929.11	1503.48	1599.55	514.16	1.09286	0.00535048	0.0161573	2.51279	1.32929	up
MW0152271	Leu-Asp-Tyr-Arg-Glu	Amino acid and Its metabolites	Small Peptide	C30H46N8O11	3	0.7448	-	1410.38	846.72	1654.45	1549.79	1752	1956.66	16228.4	18873.1	18828.9	33014.6	18242	13522.4	1.45774	0.00119748	0.00484637	0.0772475	-3.69437	down
MW0153282	Lys-TyrMe-OH	Amino acid and Its metabolites	Small Peptide	C21H25N3O7	3	0.7434	-	158689	114765	189613	141084	144858	199805	14487	27359.6	12150.5	511.64	10647.8	15586.5	1.24917	5.17848e-05	0.000435868	11.751	3.55472	up
MW0157219	stigmasta-7,22E-dien-3-ol	Steroids	Steroid	C29H48O	3	0.7424	-	2911.6	1266.43	2404.87	2309.86	3268.06	2422.19	6127.18	6071.03	3587.95	15838.2	9754.32	14431	1.22957	0.018789	0.0442814	0.261299	-1.93623	down
MW0146169	Asp-Leu-Glu-Asp	Amino acid and Its metabolites	Small Peptide	C19H30N4O11	3	0.7407	-	238753	292757	277566	328974	306758	340352	147984	94924.6	79434	91675.1	80390.9	90687.2	1.42725	1.85595e-06	3.56654e-05	3.05106	1.60931	up
MW0115925	(4-Ethylnaphthalen-1-yl)[1-(5-fluoropentyl)-1H-indol-3-yl]methanone	Aldehyde,Ketones,Esters	Ketones	C26H26FNO	3	0.7394	-	40800.4	37208.2	40595.1	41380.6	36269.9	39195.3	21101	20356.1	18566.1	23675.6	26129.1	28099.1	1.38852	1.31231e-05	0.000156793	1.70706	0.771512	up
MW0146218	Asp-Phe-Gln-Lys-Lys	Amino acid and Its metabolites	Small Peptide	C30H48N8O9	3	0.7358	-	35709	28750	22138.5	28210.7	26848.2	43189.5	11278.4	10013.8	9239.93	8867.42	5760.29	8070.32	1.40885	0.000569677	0.00274644	3.47258	1.79601	up
MW0151225	HoPhe-TyrMe-OH	Amino acid and Its metabolites	Small Peptide	C25H24N2O7	3	0.7347	-	6446.28	7078.97	8056.15	7379.25	8553.18	8843.31	6492.67	4695.35	4982.71	3820.58	3268.39	3183.57	1.23875	0.000518508	0.0025627	1.75308	0.809891	up
MW0145900	Asn-Thr-Gln-Glu	Amino acid and Its metabolites	Small Peptide	C18H30N6O10	3	0.733	-	346595	395060	343967	372572	309794	323478	259375	255929	269035	231353	223378	213600	1.35482	7.86483e-05	0.000602021	1.43974	0.525806	up
MW0146101	Asp-Glu-Ile-Asp	Amino acid and Its metabolites	Small Peptide	C19H30N4O11	3	0.7294	-	46271	36170.4	44278	32640	30377.6	27683	38563.2	48322.1	45541.9	58087.4	84420.4	59377.7	1.02083	0.0309499	0.0664456	0.650349	-0.620714	down
MW0155844	Pro-Glu-Ala-Gln-Lys	Amino acid and Its metabolites	Small Peptide	C24H41N7O9	3	0.7279	-	64431.2	63274.4	65010.2	66157.4	66294.2	62341.3	846.02	531.28	1002.42	762.82	755.31	592.15	1.48629	1.34462e-09	1.36852e-07	86.3048	6.43137	up
MW0152843	Lys-Ala-Asn-Lys	Amino acid and Its metabolites	Small Peptide	C19H37N7O6	3	0.7246	-	4143.13	6506.42	5594.75	5427.35	4641.9	5491.86	2504.65	2439.84	1713.11	628.1	698.17	509.25	1.25524	1.79181e-05	0.000200927	3.74484	1.90491	up
MW0156023	Pro-Tyr-Ala-Tyr-Asp	Amino acid and Its metabolites	Small Peptide	C30H37N5O10	3	0.7236	-	406152	287508	321284	322314	366777	278108	177171	174196	185709	199356	181117	182142	1.40903	0.000572283	0.00274869	1.80246	0.849964	up
MW0155108	Phe-Asn-Ile-Glu	Amino acid and Its metabolites	Small Peptide	C24H35N5O8	3	0.7205	-	7187.5	8998.4	6829.01	7264.59	6835.2	6444.97	1281.42	1215.16	1705.72	1061.25	1242.59	1431.6	1.47357	7.64111e-06	0.000106049	5.48767	2.45619	up
MW0153545	Met-Glu-Leu-Ser-Glu	Amino acid and Its metabolites	Small Peptide	C24H41N5O11S	3	0.7119	-	2453.43	1086.95	2410.48	2484.34	2422.43	3701.15	9142.15	8873.1	5251.43	8595.53	9509.58	5193.96	1.31884	0.000608565	0.00288334	0.31265	-1.67738	down
MW0152468	Leu-Pro-Glu-Phe-Tyr	Amino acid and Its metabolites	Small Peptide	C34H45N5O9	3	0.7102	-	2760.69	4192.74	3306.24	3495.06	2496.26	2267.98	2177.95	824.32	2548.03	2615.24	793.98	683.13	1.0003	0.0125249	0.0318984	1.92053	0.941502	up
MW0194055	4R-[2-Amino-6-(cyclopropylamino)-9H-purin-9-yl]-2-cyclopentene-1S-methanol	Nucleotide and Its metabolites	Nucleotide and Its metabolites	C14H18N6O	3	0.6958	-	1393.84	1085.38	743.12	704.95	877.36	934.29	2010.69	1380.1	1791.06	2922.12	1869	1610.33	1.24189	0.00468087	0.0144385	0.495449	-1.01319	down
MW0146050	Asp-Asp-Asn-Arg-Glu	Amino acid and Its metabolites	Small Peptide	C23H37N9O13	3	0.6956	-	2429.37	831.44	1944.25	1135.69	1083.78	1253.52	6491.29	9368.04	6939.87	7453.34	5241.19	6634.54	1.4089	4.13222e-05	0.000374764	0.205991	-2.27935	down
MW0152409	Leu-Leu-Val-Val-Ala	Amino acid and Its metabolites	Small Peptide	C25H47N5O6	3	0.6933	-	2144.05	1583.84	2366.34	2497.67	2643.38	1922.89	1287.49	1314.23	1770.43	1454.29	1706.64	1001.63	1.13553	0.0036111	0.0117158	1.54172	0.624545	up
MW0156827	Ser-Leu-Ser-Gly-Leu	Amino acid and Its metabolites	Small Peptide	C20H37N5O8	3	0.6857	-	7812.9	4750.42	29301.3	32994.7	5725.34	8462.89	2497.36	1162.17	715.29	1722.67	780.25	1193.09	1.29748	0.0487039	0.0970854	11.0333	3.46379	up
MW0144469	Ala-Arg-Asp-Pro-Val	Amino acid and Its metabolites	Small Peptide	C23H40N8O8	3	0.6398	-	647.15	1028.53	859.65	3232.47	604	3660.51	18908.1	15508.4	8717.22	13192.7	11356.2	14663.5	1.34992	0.00015368	0.000996024	0.121831	-3.03705	down
MW0152410	Leu-Leu-Val-Val-Tyr	Amino acid and Its metabolites	Small Peptide	C31H51N5O7	3	0.6363	-	10036.7	9162.93	13683	13582.4	6609.48	11966.6	3849.61	5893.89	4820.01	3199.15	6546.48	4451.78	1.27112	0.00181834	0.00676158	2.26144	1.17724	up
MW0144566	Ala-Glu-Lys-Ala	Amino acid and Its metabolites	Small Peptide	C17H31N5O7	3	0.6186	-	63545.6	62404.8	64116.7	65248.1	65383.1	61484.5	834.4	645.39	988.64	752.34	681.75	550.07	1.48672	1.42625e-09	1.39976e-07	85.8338	6.42347	up
MW0012256	12(S)-Hete D8	FA	Oxidized lipids	C20H32O3	3	0.6066	-	6644.04	4856.49	4834.37	4850.96	9263.44	6417.01	20244.1	12540.8	17027.3	10212.3	10880.6	18648.7	1.29649	0.00264441	0.00900474	0.411667	-1.28045	down
FDATN01174	Tofogliflozin hydrate	Others	Medicine	C22H28O7	3	0.6057	-	20614.9	13057.8	15111.5	14218	11429.4	16631	9876.66	11232.9	12639.4	8876.8	7043.55	9523.5	1.12624	0.00794711	0.0223154	1.53841	0.621436	up
MW0053409	(6R)-6-[(3S,10S,13R,14R,15R,17R)-12-acetyloxy-3,15-dihydroxy-4,4,10,13,14-pentamethyl-7,11-dioxo-2,3,5,6,12,15,16,17-octahydro-1H-cyclopenta[a]phenanthren-17-yl]-2-methyl-4-oxoheptanoic acid	FA	FFA	C32H46O9	3	0.5837	-	475.06	510.88	1212.78	933.95	872.47	909.47	4999.24	2396.17	3820.2	5065.2	5780.05	4605.17	1.39604	0.000492048	0.00245399	0.184302	-2.43985	down
MW0012239	12-Octadec-9-enoyloxyoctadecanoic acid	FA	Others	C36H68O4	3	0.5447	-	20249.3	14336.2	13565.8	20561.4	15283.4	14987.4	27448	22878.9	28852.6	22931.1	21788.8	26685.7	1.25393	0.000578057	0.00276261	0.657327	-0.605317	down
MEDN0362	LPE(18:1/0:0)	GP	LPE	C23H46NO7P	1a	0.979	89576-29-4	106451	92907.6	104415	106579	96807.7	85978.1	514132	778738	449105	725686	663692	591380	1.4712	0.000154225	0.000997201	0.159329	-2.64992	down
MW0169232	Glutaric acid	Organic acid and Its derivatives	Organic acid and Its derivatives	C5H8O4	1a	0.9757	110-94-1	3488.11	1359.32	2137.51	2130.79	1795.14	2207.1	8883.45	8534.64	6503.49	8088.18	8316.98	7456.08	1.42221	2.45353e-07	6.54593e-06	0.274533	-1.86495	down
MW0005091	4-Hydroxybenzoic acid	Organic acid and Its derivatives	Organic acid and Its derivatives	C7H6O3	1a	0.9739	99-96-7	1738.61	1307.09	2340.51	2121.92	1559.04	1996.01	6011.71	6188.37	5001.16	5023.9	5173.31	5677.92	1.43844	1.73382e-07	4.94367e-06	0.334474	-1.58003	down
MEDN0747	2,4-Di-tert-butylphenol	Benzene and substituted derivatives	Phenolics	C14H22O	1a	0.9731	96-76-4	6408.1	5128.63	6177.2	7501.41	7971.63	8994.46	2520.13	1177.39	1227.32	972.44	1727.15	1429.23	1.41567	6.20993e-05	0.000503389	4.65905	2.22003	up
MW0142383	Leucinic acid	Organic acid and Its derivatives	Organic acid and Its derivatives	C6H12O3	1a	0.9597	498-36-2	3595.34	3772.85	3230.59	3338.17	2532.54	3610.03	11195.6	12074.8	8087.82	12304.2	9074.8	7835.28	1.42912	0.000309691	0.00172974	0.331495	-1.59294	down
MW0005284	4-Nitrophenol	Benzene and substituted derivatives	Phenolics	C6H5NO3	1a	0.957	100-02-7	8206.37	7690.85	9682.83	9535.29	7329.43	7636.87	5438.96	5005.4	9728.05	4342.07	5187.33	3332.14	1.03056	0.0239075	0.0543406	1.51607	0.600332	up
MW0106168	Citric acid	Organic acid and Its derivatives	Organic acid and Its derivatives	C6H8O7	1a	0.9553	77-92-9	880.01	396.69	437.38	479.05	487.89	583.11	23086.1	29604.5	25282.2	14433.3	7108.5	15309	1.45741	0.00273693	0.00923967	0.0284274	-5.13658	down
MW0103561	Flavin mononucleotide	Nucleotide and Its metabolites	Nucleotide and Its metabolites	C17H21N4O9P	1a	0.9544	146-17-8	6879.78	504.77	772.12	590.36	9447.91	689.35	50107.2	61259.1	57720.1	74192.9	86780.7	70992.3	1.36044	3.09882e-05	0.000305217	0.0470868	-4.40853	down
MW0054600	LPE(16:0/0:0)	GP	LPE	C21H44NO7P	1a	0.9535	53862-35-4	111430	86061.3	112858	107379	94553.3	116553	639771	854887	661338	804814	844936	646100	1.47947	1.9538e-05	0.000212215	0.141253	-2.82365	down
MW0054288	Dodecanoic acid	FA	FFA	C12H24O2	1a	0.9533	143-07-7	2955.56	2688.96	3231.61	3846.86	4265.78	4075.2	864.34	2057.95	2168.43	2127.95	1596.78	2743.35	1.11588	0.00157709	0.0060276	1.82233	0.865786	up
MEDP0904	FFA(18:1)	FA	FFA	C18H34O2	1a	0.9502	112-80-1	14032.7	15439.5	19641	27917	24004.4	31348.9	12317.3	16064.7	11590.8	14330.6	10602.6	12173.8	1.10353	0.0208419	0.048373	1.71749	0.780299	up
MW0159913	Inosine	Nucleotide and Its metabolites	Nucleotide and Its metabolites	C10H12N4O5	1a	0.9457	58-63-9	12039.1	9832.98	10040.5	9448.55	9738.25	9427.06	24026.3	37244.4	23036.8	36915.9	11898.2	20186.5	1.25042	0.0120662	0.0309597	0.394803	-1.3408	down
MW0193946	L-Tryptophan	Amino acid and Its metabolites	Amino acids	C11H12N2O2	1a	0.9443	73-22-3	7341.13	2836.38	5061.98	3515.29	4447.36	3881.75	157703	131077	156666	147775	134589	152789	1.47949	4.82996e-07	1.15415e-05	0.0307562	-5.02298	down
MW0170020	Xanthosine	Nucleotide and Its metabolites	Nucleotide and Its metabolites	C10H12N4O6	1a	0.9429	146-80-5	76244.4	65923.6	86776.3	83040.6	78083.3	96500.5	32726.9	23571.1	11003.5	35454.2	5212.58	11346.6	1.27044	4.32024e-06	6.823e-05	4.07802	2.02787	up
MEDN0304	Cinnamic Acid	Organic acid and Its derivatives	Organic acid and Its derivatives	C9H8O2	1a	0.9408	140-10-3	20019.8	11711.2	27366.9	24738.3	30191.9	23425.9	7516.48	6421.91	4868.97	4022.65	4050.39	6071.59	1.38443	0.000960954	0.00400713	4.17134	2.06051	up
MW0150045	Glu-Leu	Amino acid and Its metabolites	Small Peptide	C11H20N2O5	1a	0.9379	5969-52-8	1608.04	704.74	735.36	681.73	1141.02	908.15	138685	111570	132508	116671	127036	148604	1.48417	2.99281e-06	5.18975e-05	0.00745612	-7.06736	down
MW0103629	NADPH	CoEnzyme and vitamins	CoEnzyme and vitamins	C21H30N7O17P3	1a	0.9369	53-57-6	233.33	179.46	222.58	145.06	165.55	312.28	5435.15	3971.08	5321.73	4056.27	3073.97	4508.31	1.47342	8.42534e-05	0.000635162	0.0477219	-4.3892	down
MW0006458	Butylparaben	Benzene and substituted derivatives	Benzene and substituted derivatives	C11H14O3	1a	0.9346	94-26-8	16110.8	12277.4	28958.9	24311.1	17102.3	15837.3	8545.27	9899.11	7637.63	9800.88	9961.8	9763.97	1.26212	0.0113809	0.0296725	2.06079	1.0432	up
MW0169880	Succinic acid	Organic acid and Its derivatives	Organic acid and Its derivatives	C4H6O4	1a	0.9304	110-15-6	201.26	197.61	163.83	200.46	337.93	179.79	2341.3	2522.55	6096.35	1718.53	4774.61	6944.53	1.43318	0.00750035	0.0212265	0.0524997	-4.25155	down
MW0016023	Azelaic acid	Organic acid and Its derivatives	Organic acid and Its derivatives	C9H16O4	1a	0.9289	123-99-9	65986.4	45432.4	36211.5	35707.9	38643.8	35681.6	64646.6	57208.1	55746.6	58594.8	65963.7	69253.3	1.13471	0.0092859	0.0253403	0.693739	-0.527536	down
MW0063692	Suberic acid	Organic acid and Its derivatives	Organic acid and Its derivatives	C8H14O4	1a	0.9267	505-48-6	22212.3	15885.6	10493.3	13636.5	11729.7	9398.06	33627.6	26211.8	22853.6	27903.3	27007.1	28581.8	1.27987	0.000239499	0.00142312	0.501582	-0.995442	down
MW0114304	Maltose	Carbohydrates and Its metabolites	Sugars	C12H22O11	1a	0.9254	69-79-4	5492.4	18039.1	4189.01	2930.27	4401.83	7290.1	93507.5	57087.7	163953	56806.3	28613.3	62817.3	1.35379	0.0147497	0.0363192	0.0914956	-3.45015	down
MEDN0406	3-(3-Hydroxyphenyl)Propionate Acid	Organic acid and Its derivatives	Organic acid and Its derivatives	C9H10O3	1a	0.9226	621-54-5	1.33732e+06	810332	1.59238e+06	1.49996e+06	1.09592e+06	1.57319e+06	92140.7	137882	112259	58064.8	576.08	89439.7	1.1687	0.000156573	0.00100764	16.1291	4.01159	up
MW0049216	Deoxycholic acid	Bile acids	Bile acids	C24H40O4	1a	0.9226	83-44-3	9398.9	4124.69	3999.31	4894.09	4390.1	4925.86	3097.78	2113.42	3191.35	3156.15	3752.29	3262.91	1.07646	0.0465135	0.0932305	1.70847	0.772705	up
MW0103706	Uridine-5'-diphosphate	Nucleotide and Its metabolites	Nucleotide and Its metabolites	C9H14N2O12P2	1a	0.9203	58-98-0	3398.88	1183.31	1488.36	1930.12	2959.47	2131.27	61209.3	41093.3	52008.7	54546	29773.8	45599.4	1.46365	0.000164869	0.00104874	0.0460591	-4.44037	down
MEDN0152	Adenosine 5'-Diphosphate	Nucleotide and Its metabolites	Nucleotide and Its metabolites	C10H15N5O10P2	1a	0.9171	58-64-0	9597.21	8341.95	8878.22	7511.85	9875.61	8021.93	84413.8	67330.6	79932.1	61182.7	67020.8	75828.4	1.48339	9.17814e-06	0.000117858	0.119866	-3.0605	down
MW0009710	Salicylic acid	Benzene and substituted derivatives	Benzene and substituted derivatives	C7H6O3	1a	0.9144	69-72-7	7043	4700.24	2653.54	5381.5	4456.6	5500.33	11113.7	9206.02	10057.6	8003.69	10771.2	8485.14	1.25056	0.000151518	0.000991358	0.515901	-0.954833	down
MW0103589	Guanosine-5'-diphosphate	Nucleotide and Its metabolites	Nucleotide and Its metabolites	C10H15N5O11P2	1a	0.914	146-91-8 | 157420-46-7 | 105184-12-1 | 105184-46-1	5829.05	4350.39	5640.06	4675.18	6327.79	4853.93	105737	104821	72966.7	74157.1	57190	87409.2	1.47856	0.000170523	0.0010723	0.0630651	-3.98701	down
MW0119641	3-Indoleacrylic acid	Organic acid and Its derivatives	Organic acid and Its derivatives	C11H9NO2	1a	0.9127	29953-71-7	5258.17	6566.86	1324.12	4105.12	2806.63	4120.16	1339.52	1032.83	978.66	1536.54	1011	1118.64	1.23777	0.0119919	0.0308556	3.44597	1.78491	up
MEDN1093	2-Isopropylmalate	Organic acid and Its derivatives	Organic acid and Its derivatives	C7H12O5	1a	0.9108	49601-06-1	1572.92	749.66	778.36	600.3	1379.48	1037.07	18525.7	22652.2	25344	11908.8	14505	21909.9	1.461	0.000332824	0.0018292	0.0532697	-4.23054	down
MW0102977	Triptophenolide	Terpenoids	Ditepenoids	C20H24O3	1a	0.9058	74285-86-2	269603	397771	420876	448623	495087	480153	211141	115161	110204	81555	51703.8	96114	1.34543	3.61461e-05	0.000341784	3.77262	1.91557	up
MW0009432	Phenylpyruvic acid	Organic acid and Its derivatives	Organic acid and Its derivatives	C9H8O3	1a	0.903	156-06-9	62172.4	32573.9	78574.6	50993.7	67071.1	62122.8	950.45	880.08	1659.69	899.53	1493	1572.46	1.47405	0.000280621	0.00161344	47.4176	5.56735	up
MW0103508	Cyclic AMP	Nucleotide and Its metabolites	Nucleotide and Its metabolites	C10H12N5O6P	1a	0.8955	60-92-4	12644	15390.2	12442.4	8353.31	12605.8	18002.4	278595	1.08906e+06	271484	993393	548033	615582	1.45252	0.0071932	0.0204465	0.020926	-5.57856	down
MW0108641	N-Acetylleucine	Amino acid and Its metabolites	Amino acid derivatives	C8H15NO3	1a	0.8949	1188-21-2	10.74	10.74	10.74	10.74	10.74	10.74	325.21	381.03	426.65	77.46	333.16	311.83	1.44716	0.00180471	0.00671999	0.0347322	-4.84758	down
MW0110047	Tropate	Organic acid and Its derivatives	Organic acid and Its derivatives	C9H10O3	1a	0.8891	552-63-6	1.18481e+07	8.69965e+06	1.39861e+07	1.51384e+07	1.3154e+07	1.32147e+07	177834	199457	261700	122948	167191	164528	1.48179	3.64626e-05	0.000343148	69.529	6.11954	up
MW0170017	Xanthine	Nucleotide and Its metabolites	Nucleotide and Its metabolites	C5H4N4O2	1a	0.8868	69-89-6	107996	88893.4	137657	121860	118447	126456	63621.8	89019.7	49891.2	95146	50249.5	35689	1.15774	0.00152757	0.00587922	1.82815	0.870384	up
MW0126012	Oxypurinol	Nucleotide and Its metabolites	Nucleotide and Its metabolites	C5H4N4O2	1a	0.8785	2465-59-0 | 184764-63-4 | 187486-05-1 | 187486-06-2	1462.31	30198.2	1565.23	1330.21	33891.7	1513.73	161071	208166	117814	227712	117653	132607	1.29119	0.000308207	0.00172495	0.0724971	-3.78593	down
MEDN0428	N6-Succinyl Adenosine	Nucleotide and Its metabolites	Nucleotide and Its metabolites	C14H17N5O8	1a	0.8758	4542-23-8	61695	59350.2	63582.8	63815.7	59729.3	56903.8	3244.39	2659.15	2639.98	2334.05	2109.13	2246.99	1.48593	2.49826e-08	9.27731e-07	23.9651	4.58286	up
MEDL00377	Glu-Phe	Amino acid and Its metabolites	Small Peptide	C14H18N2O5	1a	0.8714	20556-22-3	5.44	0.99	6.41	4.93	0.99	5.64	544.74	407.16	487.74	441.49	633.71	637.78	1.45114	4.51208e-05	0.000404821	0.00773959	-7.01353	down
MADN0568	Uridine-5'-diphosphoglucuronic Acid (sodium salt hydrate)	Nucleotide and Its metabolites	Nucleotide and Its metabolites	C15H22N2O18P2	1a	0.8624	2616-64-0	1381.77	811.15	1084.67	899.19	1063.13	862.78	36879.1	24734.9	43419.2	30904.9	17578.6	31432.7	1.47544	0.00046842	0.00235754	0.0329965	-4.92154	down
MW0104827	Oxoadipic acid	Organic acid and Its derivatives	Organic acid and Its derivatives	C6H8O5	1a	0.8432	3184-35-8	1.00993e+06	943130	978487	933312	1.00661e+06	979333	822802	797265	821518	817911	781525	865093	1.40729	4.15194e-06	6.59511e-05	1.19255	0.254054	up
MW0139250	p-Coumaraldehyde	Benzene and substituted derivatives	Benzene and substituted derivatives	C9H8O2	1a	0.8298	20711-53-9	34598.7	21139.9	37614.2	37100.8	21267.1	39310.5	2012.93	626.27	500.52	3258.94	619.36	2295.86	1.41211	0.000264294	0.00153224	20.5104	4.35828	up
MW0114377	Xylose	Carbohydrates and Its metabolites	Sugars	C5H10O5	1a	0.8141	58-86-6	1.7968e+06	2.75361e+06	1.58737e+06	1.70983e+06	1.5957e+06	1.70804e+06	1.40136e+06	1.20171e+06	1.47688e+06	1.39008e+06	1.05831e+06	1.49851e+06	1.05537	0.0344604	0.072565	1.38926	0.474314	up
MW0124723	Lumichrome	Heterocyclic compounds	Heterocyclic compounds	C12H10N4O2	1a	0.8068	1086-80-2	1728.3	1067.64	1576.42	1474.66	1646.34	1256.06	11667.3	11100.6	11515.1	10054.1	10419	10700.7	1.48055	1.28916e-08	6.0394e-07	0.133667	-2.90329	down
MW0006285	Phenylglyoxylic acid	Benzene and substituted derivatives	Benzene and substituted derivatives	C8H6O3	1a	0.8033	611-73-4	5492.77	4118.01	6430.57	5188.88	5698.87	5925.42	12514.7	13356.7	10794.5	13320.1	16324.8	12966.6	1.42942	3.06907e-05	0.000303374	0.414425	-1.27082	down
MEDL02151	3'-Adenylic acid	Nucleotide and Its metabolites	Nucleotide and Its metabolites	C10H14N5O7P	1b	0.9712	84-21-9	3603.92	2526.62	2852.91	2968.88	3251.82	2864.96	62635.2	64055.2	59112.2	61432.7	39519.9	68980.1	1.48266	3.96882e-05	0.000363544	0.0507937	-4.29921	down
MW0103510	Cyclic guanosine monophosphate	Nucleotide and Its metabolites	Nucleotide and Its metabolites	C10H12N5O7P	1b	0.9478	7665-99-8 | 40732-48-7	4238.38	9016.79	8521.13	12168.9	450.86	6345.54	24077.3	85103.6	14823.4	90877	34721	33897.6	1.12138	0.0278909	0.0613791	0.143709	-2.79878	down
MW0005557	5-Aminoimidazole-4-carboxamide	Alcohol and amines	Amines	C4H6N4O	1b	0.9177	360-97-4	8352.23	7907.13	7770.88	7779.88	7067.56	6915.06	6279.49	5020.55	5042.65	6604.61	6441.81	5878.52	1.23045	0.0007861	0.00340726	1.29844	0.376774	up
MW0107798	Leucyl-leucine	Amino acid and Its metabolites	Small Peptide	C12H24N2O3	1b	0.8959	3303-31-9	2163.49	3251.73	2201.64	2148.88	2570.27	2516.96	4637.93	8615.49	3797.76	6767.12	3946.82	4514.52	1.25843	0.0127205	0.0323665	0.460134	-1.11987	down
MW0108639	N-Acetyl-L-glutamic acid	Amino acid and Its metabolites	Amino acid derivatives	C7H11NO5	1b	0.8661	1188-37-0	183.42	124.28	207.41	121.65	174.94	113.96	4247.04	2760.78	4320.66	2915.69	2788.51	2556.57	1.47553	0.000208966	0.00127609	0.0472535	-4.40344	down
MW0015215	7-Ketocholesterol	Hormones and hormone related compounds	Hormones and hormone related compounds	C27H44O2	1b	0.8555	566-28-9	4670.66	5411.25	6540.98	6914.62	8260.81	9223.09	4662.16	4296.78	4398.4	4075.77	4147.36	5245.8	1.12509	0.0180969	0.0429194	1.52915	0.612731	up
MW0124410	Indoleacetic acid	Organic acid and Its derivatives	Organic acid and Its derivatives	C10H9NO2	1b	0.8359	87-51-4	80.41	80.41	80.41	80.41	80.41	80.55	1198.48	1330.51	987.16	1597.2	1733.53	1236.74	1.48286	9.42181e-05	0.000690662	0.059701	-4.0661	down
MW0002691	2-Amino-5-nitrobenzoic acid	Benzene and substituted derivatives	Benzene and substituted derivatives	C7H6N2O4	1b	0.8354	616-79-5	267638	259291	259742	255251	254621	251509	244322	243095	240975	234617	236443	248514	1.28236	0.000331541	0.0018258	1.06912	0.0964275	up
MW0103313	1-Methylguanosine	Nucleotide and Its metabolites	Nucleotide and Its metabolites	C11H15N5O5	1b	0.8288	2140-65-0	1943.71	1154.24	1566.06	1603.75	2212.23	1285.45	5556.16	6431.06	5786.49	5737.86	4514.49	5509.1	1.43921	6.08364e-07	1.40486e-05	0.2912	-1.77992	down
MEDP0129	Phenethylamine	Alcohol and amines	Amines	C8H11N	1b	0.8238	64-04-0	7343.24	10231.1	9895.46	10396.9	9370.15	10096.1	8192.7	7205.13	8247	7705.86	7730.64	8281.07	1.06883	0.0142106	0.03534	1.21052	0.275624	up
MW0003152	ortho-Hydroxyphenylacetic acid	Benzene and substituted derivatives	Benzene and substituted derivatives	C8H8O3	1b	0.8207	614-75-5	240.48	578.51	429.75	455.25	293.9	257.75	2238.77	2318.04	1949.45	2693.01	3123.21	2828.66	1.43822	2.58404e-05	0.000265952	0.148876	-2.74782	down
MEDL00096	2-Methylglutaric acid	Organic acid and Its derivatives	Organic acid and Its derivatives	C6H10O4	1b	0.8187	617-62-9	20196.3	21504	18882.7	18864.7	17893.4	19308.8	15236.6	14324.7	14687.5	14757.8	13315.4	16016.1	1.38158	3.61932e-05	0.000341784	1.32049	0.401076	up
MW0126398	Quinolinic acid	Organic acid and Its derivatives	Organic acid and Its derivatives	C7H5NO4	1b	0.809	89-00-9	134.99	135.68	136.69	135.26	136.49	135.63	3476.63	1157.61	3183.67	2359.42	1253.13	1030.04	1.43927	0.00713559	0.0204044	0.0653858	-3.93488	down
MEDN0844	Stachyose	Carbohydrates and Its metabolites	Sugars	C24H42O21	1b	0.7989	470-55-3	889.81	216.34	400.36	440.36	365.18	839.98	8198.31	5719.08	9210.72	6211.57	5811.17	6886.74	1.43829	6.8455e-05	0.000542116	0.0749812	-3.73733	down
MEDN0812	4-Hydroxystyrene	Benzene and substituted derivatives	Benzene and substituted derivatives	C8H8O	1b	0.7926	2628-17-3	6301.3	3108.75	7336.4	6780.33	6576.85	7170.55	2340.02	3708.64	4018.69	3961.52	4920.18	3012.57	1.0297	0.00858964	0.0237707	1.69724	0.763192	up
MEDL01939	3,4-Dihydroxyhydrocinnamic acid	Organic acid and Its derivatives	Organic acid and Its derivatives	C9H10O4	1b	0.7908	1078-61-1	10286.1	6602.95	10920.8	8887.74	9911.94	9797.2	2876.78	3316.4	2860.53	2332.85	1955.7	3819.55	1.41601	3.14562e-05	0.000307622	3.28676	1.71667	up
MEDN1324	5-Phenylvaleric acid	Organic acid and Its derivatives	Organic acid and Its derivatives	C11H14O2	1b	0.7888	2270-20-4	36638	37109.5	39161.6	37109.8	37948.7	35455.6	30734.4	30936.6	30096.2	29207.5	33463.5	30155.8	1.38787	1.00619e-05	0.000126846	1.21035	0.275424	up
MW0014136	3-Hydroxyvalproic acid	Organic acid and Its derivatives	Organic acid and Its derivatives	C8H16O3	1b	0.7867	58888-84-9	2459.43	2377.33	3308.36	3473.99	1448.28	2223.99	5684.77	3891.43	3077.6	3581.84	3728.38	4516.02	1.0498	0.0103269	0.0274984	0.624647	-0.678887	down
MW0103432	8-Hydroxyguanosine	Nucleotide and Its metabolites	Nucleotide and Its metabolites	C10H13N5O6	1b	0.7855	3868-31-3	8901.4	6000.63	7840.21	6268.31	7328.93	6526.44	5282.55	3429.17	4253	3391.46	3246.08	4757.67	1.29252	0.000353172	0.00189466	1.75969	0.815321	up
MW0107902	L-Leucyl-L-alanine	Amino acid and Its metabolites	Small Peptide	C9H18N2O3	1b	0.7816	7298-84-2	720.81	989.88	868.63	713.64	789.3	723.56	1254.72	2742.73	887.11	1114.35	1397.83	1759.7	1.09876	0.0436265	0.0884113	0.524857	-0.930004	down
MEDN1331	4-Methoxyphenylacetic acid	Organic acid and Its derivatives	Organic acid and Its derivatives	C9H10O3	1b	0.7785	104-01-8	139619	86945.7	163392	154829	112980	157020	8114.6	9084.4	8530.87	2113.45	1747.13	1816.36	1.41486	0.000108945	0.000761783	25.943	4.69727	up
MW0120569	Urocanic acid	Organic acid and Its derivatives	Organic acid and Its derivatives	C6H6N2O2	1b	0.7778	3465-72-3	114.09	114.09	114.09	114.09	114.09	114.09	4800.86	1844.88	4737.5	3798.9	2326.02	2030.11	1.46833	0.00238642	0.00834336	0.0350359	-4.83502	down
MW0107880	L-Homophenylalanine	Amino acid and Its metabolites	Amino acids	C10H13NO2	1b	0.7777	943-73-7	7829.93	11050.5	7228.48	8529.4	5497.89	10496.3	2255.19	1169.57	3266.98	1165.8	1825.87	1395.62	1.38568	0.000243051	0.00143635	4.57011	2.19223	up
MEDL00662	3-(2-Hydroxyphenyl)propanoic acid	Organic acid and Its derivatives	Organic acid and Its derivatives	C9H10O3	1b	0.7755	495-78-3	267486	163760	318249	294000	222377	313721	597.38	5190.63	5790.89	6514.07	6249.57	5008.37	1.42901	0.000132496	0.000901235	53.8175	5.75	up
MW0159255	Val-Asp	Amino acid and Its metabolites	Small Peptide	C9H16N2O5	1b	0.7747	20556-16-5	5775.6	6561.44	4550.57	6461.98	5288.7	6061.2	6487.89	1949.52	3628.46	1860.09	1374.8	3761.87	1.03006	0.0182129	0.0430345	1.82029	0.864167	up
MW0158310	H-Trp-ser-OH	Amino acid and Its metabolites	Small Peptide	C14H17N3O4	1b	0.7719	133101-40-3	40766.1	35657	47358.3	43353.6	44496.1	42317.6	46602.5	49526	44988.1	47692.5	55388.1	50786	1.03937	0.0112446	0.0294288	0.860892	-0.216095	down
MEDN0766	11-deoxy PGE1	Hormones and hormone related compounds	Hormones and hormone related compounds	C20H34O4	1b	0.7698	37786-00-8	24662.4	26066.8	30574.8	25079.5	15569	27229.5	44878.1	33681.1	33276.1	31993.1	51119.1	47858.6	1.14354	0.00447096	0.0139457	0.614409	-0.70273	down
MW0152578	H-Leu-Asp-OH	Amino acid and Its metabolites	Small Peptide	C10H18N2O5	1b	0.7694	32949-40-9	1.39466e+06	1.00933e+06	1.47519e+06	1.47587e+06	1.51168e+06	1.39575e+06	53157.8	67970.1	89314.3	31847.8	54574.3	48376.4	1.47087	9.98945e-06	0.000126846	23.9325	4.5809	up
MW0121592	5-Methoxy-dl-tryptophan	Amino acid and Its metabolites	Amino acid derivatives	C12H14N2O3	1b	0.7661	28052-84-8	17873.2	6226.09	24212.5	26283.3	34471.5	22425	314977	164504	248187	277625	316809	145741	1.40672	0.000657395	0.00304055	0.0895815	-3.48066	down
MW0114733	L-Gulose	Carbohydrates and Its metabolites	Sugars	C6H12O6	1b	0.7658	6027-89-0	4727.34	5638.18	4511.19	4829.26	3143.75	5139.63	2150.2	937.68	922.19	2501.82	706.95	2563.88	1.24007	0.000107023	0.000752171	2.8611	1.51657	up
MW0123823	Ensulizole	Heterocyclic compounds	Heterocyclic compounds	C13H10N2O3S	1b	0.7624	27503-81-7	749.56	628.35	1099.53	895.44	1138.44	903.87	22883.2	15608.5	21355	15677.2	11985.3	16828.3	1.47572	0.000167298	0.0010593	0.0519007	-4.2681	down
MW0122769	Allantoin	Others	Others	C4H6N4O3	1b	0.7595	5377-33-3	1011.46	645.94	1517	623.51	805.45	821.16	3184.39	2653.49	2803.66	2714.67	1449.88	2927.17	1.32369	0.000325121	0.00180127	0.34478	-1.53625	down
MW0110284	Tyr-Gly	Amino acid and Its metabolites	Small Peptide	C11H14N2O4	1b	0.7576	673-08-5	105084	73253.9	73012.5	70934.2	71712.8	69083	63926.6	32703.3	32626.3	56911.6	30756.5	35251.8	1.20989	0.0015462	0.0059343	1.83634	0.876831	up
MEDN0417	(Rs)-Mevalonic Acid	Organic acid and Its derivatives	Organic acid and Its derivatives	C6H12O4	1b	0.7564	150-97-0	177.52	199.4	252.48	192.17	264.31	235.21	3598.81	3695.58	3796.36	2950.73	3315.4	3718.56	1.4844	1.53267e-06	3.03006e-05	0.0626839	-3.99576	down
MEDN1133	Butanone acid	Organic acid and Its derivatives	Organic acid and Its derivatives	C4H6O3	1b	0.7559	600-18-0	380.12	1132.46	422.77	359.19	482.82	359.88	13850.5	7462.42	17310.2	928.34	4982.35	7339.82	1.29911	0.0206627	0.0479976	0.0604784	-4.04744	down
MEDL02339	Diethyl hydrogen phosphate	Aldehyde,Ketones,Esters	Esters	C4H11O4P	1b	0.7538	598-02-7	34.74	34.74	34.74	34.74	34.74	35.41	1027.49	1005.31	854.42	958.78	891.95	843.02	1.48913	1.0927e-06	2.30186e-05	0.0374684	-4.73818	down
MW0103351	2'-Deoxyuridine	Nucleotide and Its metabolites	Nucleotide and Its metabolites	C9H12N2O5	1b	0.7537	951-78-0	45148.4	40104.2	39639.4	39954.5	37548.6	41000	24905.9	22886.3	23482.2	25260.5	23037.1	25733.4	1.46258	1.41558e-06	2.8603e-05	1.67506	0.744212	up
MW0105168	Succinylacetone	Organic acid and Its derivatives	Organic acid and Its derivatives	C7H10O4	1b	0.7407	51568-18-4	31.32	31.32	156.59	31.71	31.32	31.32	1835.22	877.71	961.19	398.75	719.05	904.67	1.40772	0.0057318	0.017065	0.055047	-4.18319	down
MW0052939	Forskolin	Heterocyclic compounds	Heterocyclic compounds	C22H34O7	1b	0.7398	66575-29-9 | 66428-89-5	24285.2	20132.5	34028.1	34354.5	26876.8	28418.4	21318.1	15082.6	18372.2	17390.6	16922.5	15007.1	1.23586	0.00372639	0.0120048	1.61486	0.691409	up
MEDP0125	Choline	Tryptamines,Cholines,Pigments	Cholines	C5H14NO+	1b	0.7396	62-49-7	70855.8	80157.2	70103.6	65038.8	72654.3	64651.9	60522.4	57918.2	58582.7	60415.8	59377	60956.6	1.26026	0.00468526	0.0144385	1.18361	0.243188	up
MW0108642	N-Acetyl-L-methionine	Amino acid and Its metabolites	Amino acid derivatives	C7H13NO3S	1b	0.7276	65-82-7	22.62	22.62	22.62	22.62	22.62	22.62	614.44	717.53	553.71	804.86	180.76	205.69	1.4342	0.00595116	0.0176036	0.044108	-4.50281	down
FDATN01488	L-Glutamic acid	Amino acid and Its metabolites	Amino acids	C5H9NO4	1b	0.7268	56-86-0	278.62	195.9	219.08	211.52	367.59	200.31	2892.16	2662.82	3213.72	1974.08	2488.15	2925.56	1.47318	2.56956e-05	0.000265457	0.091172	-3.45526	down
MW0114186	Deoxycytidine diphosphate	Nucleotide and Its metabolites	Nucleotide and Its metabolites	C9H15N3O10P2	1b	0.7239	800-73-7	8125.02	8431.43	1027.11	4636.45	5208.76	732.97	31934.2	39867	28308	12319.9	3269.25	30121.5	1.03014	0.0159851	0.0389423	0.193127	-2.37238	down
MW0125860	N-Methyltryptamine	Tryptamines,Cholines,Pigments	Tryptamines	C11H14N2	1b	0.718	61-49-4	22327	18629.3	24380.1	22439	11176.4	20637.7	4408.92	4108.13	4351.29	4354.28	3907.51	4430.44	1.44847	0.000443044	0.0022672	4.67867	2.2261	up
ZINC5133329	Phenol	Benzene and substituted derivatives	Phenolics	C6H6O	1b	0.7168	108-95-2	857.82	573.43	994.19	571.52	469.17	711.38	3613.55	3598.63	2743.36	2703.54	3118.91	2965.17	1.44197	2.30496e-06	4.19472e-05	0.222882	-2.16565	down
MW0107683	L-cystathionine	Amino acid and Its metabolites	Amino acid derivatives	C7H14N2O4S	1b	0.7118	56-88-2	130901	291034	101150	143932	159764	165513	74248.5	68307.5	60287.5	56422.8	45302.2	60491.9	1.3198	0.0109852	0.0288598	2.71816	1.44263	up
MW0109774	Suberylglycine	Amino acid and Its metabolites	Amino acid derivatives	C10H17NO5	1b	0.7088	60317-54-6	35620.6	28265	42384.5	37843.6	40493.9	39359.9	49715.8	53534.5	47813.1	52515.4	61995.3	55854	1.27754	0.000220557	0.00133207	0.696788	-0.521207	down
MW0005220	N'-Hydroxy-4-methylbenzenecarboximidamide	Benzene and substituted derivatives	Benzene and substituted derivatives	C8H10N2O	1b	0.7051	19227-13-5 | 923023-83-0 | 69113-24-2	1904.48	1203.37	1426.19	1184.94	1606.05	1481.39	2635.55	2512.35	2323.55	1770.86	2216.34	2199.93	1.25273	0.000635629	0.00297538	0.644754	-0.63318	down
MW0124668	L-Gulonolactone	Carbohydrates and Its metabolites	Carbohydrates and Its metabolites	C6H10O6	1b	0.7043	1128-23-0	30065.2	48691.8	26480.2	28121.4	24886.6	26935.6	23248.7	18325.9	21404.9	22566	15279.2	24743.5	1.03597	0.0408814	0.0836502	1.47474	0.560464	up
MEDN1841	5-(4-nitrophenyl)-2-phenyl-4H-pyrazol-3-one	Benzene and substituted derivatives	Benzene and substituted derivatives	C15H11N3O3	1b	0.702	34320-83-7	133607	107689	123276	122490	127866	113494	70837	67453.2	59069.4	74342	76762.6	67506.4	1.43286	1.8014e-06	3.51082e-05	1.75114	0.808293	up
MEDN0745	Propylparaben	Benzene and substituted derivatives	Benzene and substituted derivatives	C10H12O3	1b	0.7019	94-13-3	5948.08	11540.9	6405.57	7257.08	13617.4	9101.08	5263.15	5738.73	5579	4189.06	5366.02	4757.7	1.11396	0.0272707	0.0603381	1.74373	0.802174	up
MW0107376	Homovanillic acid sulfate	Organic acid and Its derivatives	Organic acid and Its derivatives	C9H10O7S	1b	0.6989	38339-06-9	53.86	53.86	53.86	53.9	53.86	53.86	2131.16	1247.67	2777.41	306.03	988.87	1235.97	1.42122	0.0114169	0.0297379	0.0372045	-4.74838	down
MEDN0202	α-Ketoglutaric Acid (α-KG)	Organic acid and Its derivatives	Organic acid and Its derivatives	C5H6O5	1b	0.6931	328-50-7	1458.57	812.13	836.46	1011.19	1239.6	712.84	15586.5	13714.7	12679.4	6671.3	4875.57	10178.9	1.43171	0.00239797	0.00837311	0.0952933	-3.39148	down
MEDN0345	1,3,7-Trimethyluric acid	Amino acid and Its metabolites	Amino acid derivatives	C8H10N4O3	1b	0.6861	5415-44-1	1892.37	2520.21	1184.21	2273.45	1822.71	2560.55	3622.07	3860.46	3579.32	2554.92	4693.73	3627.11	1.19062	0.00117408	0.00476569	0.558561	-0.840212	down
MW0120692	4-Pyridoxic acid	Benzene and substituted derivatives	Benzene and substituted derivatives	C8H9NO4	1b	0.6854	82-82-6	53.4	53.4	53.4	53.4	53.59	53.4	814.85	1081.13	1244.34	1350.52	496.54	951.21	1.46976	0.000703461	0.00317946	0.0539842	-4.21132	down
MW0109601	Ser-Ala	Amino acid and Its metabolites	Small Peptide	C6H12N2O4	1b	0.6848	6403-17-4	11791.4	10812.8	20872.3	11724.5	9692.97	11407.9	53529.5	61059.9	54521.8	41627.4	27163.1	39409.7	1.38408	0.000735221	0.00326773	0.275149	-1.86172	down
MW0061712	14,15-Leukotriene C4(ExC4)	GP	PI	C47H83O13P	1b	0.6828	206059-96-3	856124	1.39726e+06	1.57178e+06	1.60633e+06	1.74363e+06	2.43784e+06	343727	286750	250739	437907	441402	602010	1.37225	0.00172549	0.0065312	4.06892	2.02465	up
MW0131130	3,4-Dimethoxycinnamic acid	Organic acid and Its derivatives	Organic acid and Its derivatives	C11H12O4	1b	0.6788	14737-89-4	5745.27	3172.57	6831.07	5364.34	5492.85	5519.54	2304.1	2444.03	2465.8	2244.77	2975.7	2816.36	1.32789	0.00174389	0.00656468	2.10649	1.07484	up
MW0008802	N-Acetyl-Neuraminic Acid	Amino acid and Its metabolites	Amino acid derivatives	C11H19NO9	1b	0.6763	131-48-6 | 489-46-3	37903.6	40808	38294.6	34539	37991.9	27612.3	32766.1	23905.8	18461.5	31225.8	29295.5	25338	1.02365	0.00900555	0.0246841	1.34881	0.431692	up
MW0114354	Ribonic acid	Carbohydrates and Its metabolites	Sugar acids	C5H10O6	1b	0.6732	642-98-8	1189.92	1796.19	1768.17	1741.87	1652.17	1846.41	2147.14	3955.42	2540.02	2578.85	2071.17	2711.2	1.16242	0.0136321	0.0340865	0.624522	-0.679175	down
MEDN0528	(3-Methoxy-4-hydroxyphenyl)ethylene glycol sulfate	Organic acid and Its derivatives	Organic acid and Its derivatives	C9H12O7S	1b	0.6696	3415-67-6	26766.8	24001.3	31879.2	39526.6	40444.5	28135.9	8112.17	9111.05	9909.92	6118.14	7629.97	7625	1.43952	0.000285946	0.00163364	3.93257	1.97547	up
MW0144012	8,9-Epoxyeicosatrienoic acid	FA	Oxidized lipids	C20H21D11O3	1b	0.666	81246-85-7	6118.55	6607.63	7530.86	4883.36	4360.84	4775.29	9528.7	9011.96	9529.45	8420.94	8926.48	9864.14	1.28674	0.000439112	0.00225548	0.620034	-0.68958	down
MW0000898	CAY-10583	Benzene and substituted derivatives	Benzene and substituted derivatives	C25H25NO3	1b	0.6628	862891-27-8	1872.78	2119.89	2171.18	2103.42	1861.35	1763.76	530.11	1083.87	784.36	646.58	842.15	1089.02	1.37113	2.9678e-06	5.18975e-05	2.3899	1.25695	up
MW0108607	N-Acetylasparagine	Amino acid and Its metabolites	Amino acid derivatives	C6H10N2O4	1b	0.6614	4033-40-3	116.78	116.78	116.78	116.78	116.78	116.78	3210.14	3410.22	2928.42	3569.09	4005.55	3526.54	1.48833	3.27581e-06	5.508e-05	0.0339313	-4.88124	down
MW0107690	L-cystine	Amino acid and Its metabolites	Amino acid derivatives	C6H12N2O4S2	1b	0.6599	56-89-3	100894	69758.5	96957.1	92100.9	95132.7	92927	57356.4	43864.2	55744.3	44846	33399.8	54295.2	1.33641	2.9315e-05	0.000294006	1.89209	0.919979	up
MW0115121	Phenyl beta-D-glucopyranoside	Benzene and substituted derivatives	Benzene and substituted derivatives	C12H16O6	1b	0.6585	1464-44-4	935.38	1752.02	654.24	907.31	2071.79	726.04	10020.1	9698.04	11997.4	10739.6	11557.6	10929.7	1.43956	5.00796e-09	3.27663e-07	0.108508	-3.20413	down
MW0103656	5-Methyluridine	Nucleotide and Its metabolites	Nucleotide and Its metabolites	C10H14N2O6	1b	0.6524	1463-10-1	29.66	29.62	30.9	32.14	29.67	30.97	1058.86	659.09	667.37	1152.15	573.97	694.67	1.47949	0.000545542	0.0026642	0.0380682	-4.71527	down
MW0103471	ADP-ribose	Nucleotide and Its metabolites	Nucleotide and Its metabolites	C15H23N5O14P2	1b	0.649	20762-30-5	1407.54	960.94	920.61	1544.07	1371.47	1014.32	13499.1	10604.4	16854.7	11640.7	9928.69	14098.4	1.47136	9.60692e-05	0.00070026	0.0942103	-3.40797	down
MW0000018	Isocorydine	Others	Others	C20H23NO4	1b	0.6474	475-67-2	7417.62	4550.88	3619.49	3640.22	4809.79	4529.43	5077.61	5439.88	7655.19	10374.8	7665.82	9997.24	1.00939	0.023601	0.0536884	0.618202	-0.69385	down
MW0168482	2-Aminobenzimidazole	Benzene and substituted derivatives	Benzene and substituted derivatives	C7H7N3	1b	0.6412	934-32-7	1431.08	1404.36	962.79	1112.78	940.18	1425.37	1197.75	854.73	570.94	830.44	554.24	867.63	1.01178	0.0147363	0.0363192	1.4924	0.577638	up
MW0118596	Hydroxyphenyllactic acid	Benzene and substituted derivatives	Phenolic acids	C9H10O4	1b	0.6393	306-23-0	6554.58	3689.53	7128.95	6088.83	6579.88	7479.7	59159	44138.5	60913.5	45963.1	49553.9	54556	1.46873	9.70538e-06	0.000124048	0.119387	-3.06628	down
MEDL00059	Homoveratric acid	Benzene and substituted derivatives	Benzene and substituted derivatives	C10H12O4	1b	0.6393	93-40-3	5289.22	7627.6	6658.7	7083.95	7103.73	8032.92	3696.67	2937.92	3175.71	3853.7	3916.29	3065.83	1.40749	7.51819e-05	0.000583615	2.02441	1.0175	up
MW0014613	5(S)-HETrE	Organic acid and Its derivatives	Organic acid and Its derivatives	C20H34O3	1b	0.6359	195061-94-0	996.56	462.33	905.94	893.3	872.44	748.32	858.04	1002.46	2137.79	2819.59	1239.79	2255.42	1.01586	0.0376157	0.0780725	0.473077	-1.07985	down
MW0126326	Pyridine-3,4-dicarboxylic acid	Organic acid and Its derivatives	Organic acid and Its derivatives	C7H5NO4	1b	0.6348	490-11-9	30819	16016.8	32747.5	30095.2	30814	28394.2	129530	118437	110247	121258	125488	123402	1.45176	2.35319e-10	4.4263e-08	0.231872	-2.1086	down
MW0153750	Met-Asp	Amino acid and Its metabolites	Small Peptide	C9H16N2O5S	1b	0.6274	14595-65-4	16489.7	8552.79	21052	20136.2	18888.5	21017.3	2128.72	351.45	1779.11	2173.96	1152.73	2628.35	1.37175	0.000362862	0.00193341	10.3909	3.37725	up
MW0159912	Thiamin pyrophosphate	Organic acid and Its derivatives	Organic acid and Its derivatives	C12H18N4O7P2S	1b	0.6265	136-09-4	4993.89	5483.85	3996.81	5013.22	3804.7	4646.24	1481.48	3125.06	1525.54	2061.12	808.18	3001.6	1.20694	0.000257791	0.00150406	2.32765	1.21887	up
MW0054394	Lithocholic acid	Bile acids	Bile acids	C24H40O3	1b	0.6123	434-13-9	14228.9	12866.1	15281.8	15356	13642.3	15993.8	29027.3	27022.3	25446.5	27033.6	28840.1	27030.2	1.4623	9.02649e-09	4.77015e-07	0.531441	-0.912018	down
MW0007325	Homogentisic acid	Amino acid and Its metabolites	Amino acids	C8H8O4	1b	0.608	451-13-8	319063	282476	255612	264384	245861	245766	225221	162724	166764	215869	155393	178902	1.26745	0.000465489	0.00234709	1.46004	0.54601	up
MW0108594	n5-Iminoethyl-l-ornithine	Amino acid and Its metabolites	Amino acid derivatives	C7H15N3O2	1b	0.6036	36889-13-1	18459.8	15817.1	9223.5	11609.1	13681.8	12055.7	39620.6	49611.3	25344.5	29591	21702.4	35254.8	1.30321	0.00373706	0.0120251	0.401974	-1.31482	down
pme3174	Cytidine-5'-monophosphate	Nucleotide and Its metabolites	Nucleotide and Its metabolites	C9H14N3O8P	1b	0.5971	63-37-6	19320.2	21098.3	19038	18444.8	19901.6	19583.2	10673.3	10412.4	12800.9	10930	9223.21	10991	1.44647	8.80258e-08	2.84582e-06	1.80508	0.852066	up
MEDN0110	Glycoursodeoxycholic acid	Bile acids	Bile acids	C26H43NO5	1b	0.587	64480-66-6	6155.77	6133.96	6585.05	6543.74	6245.85	7314.23	5903.26	5512.23	5912.03	5244.16	5948.11	5071.84	1.14398	0.00389675	0.012466	1.16037	0.21458	up
MW0128009	L-3-Phenyllactic acid	Organic acid and Its derivatives	Organic acid and Its derivatives	C9H10O3	1b	0.5836	20312-36-1	59317.6	34837.1	76492.3	64200	63802.6	67599.4	847.38	405.25	21378.8	298.71	28073.6	23600.2	1.05926	0.00010779	0.000755632	4.90924	2.2955	up
MW0119709	3-Methylindole	Heterocyclic compounds	Indole and Its derivatives	C9H9N	1b	0.5834	83-34-1	90.04	90.04	90.04	90.04	90.04	90.04	1706.59	1762.78	1382.15	1989.59	2321.08	1647.94	1.4853	4.69508e-05	0.000412183	0.0499753	-4.32264	down
MW0114745	L-Kynurenine	Amino acid and Its metabolites	Amino acids	C10H12N2O3	1b	0.5826	2922-83-0	3328.88	2750.04	2469.79	2403.07	1185.09	2544.32	5856.67	5133.5	4025.45	4204.37	4274.45	3842.65	1.18182	0.000613689	0.00289762	0.537043	-0.896891	down
MW0013266	Desoxycortone	Hormones and hormone related compounds	Hormones and hormone related compounds	C21H30O3	1b	0.5711	64-85-7	500.64	673.05	364.99	467.68	42.27	42.27	42.27	42.27	42.27	42.27	42.27	42.27	1.05007	0.0331143	0.0701064	8.24422	3.04338	up
MEDP0187	Metanephrine	Hormones and hormone related compounds	Hormones and hormone related compounds	C10H15NO3	1b	0.5556	5001-33-2	31932.2	30691.9	30141.4	28548.5	28228.5	29847.1	28104.6	27156.1	27306.1	27903	27561.5	29553	1.03197	0.0169854	0.0407696	1.07044	0.0982102	up
MW0004631	p-Aminobenzoic acid	Organic acid and Its derivatives	Organic acid and Its derivatives	C7H7NO2	1b	0.5554	150-13-0	45.57	45.57	45.57	45.57	45.75	45.57	1382.17	1476.05	1907.89	657.99	903.61	1095.84	1.47438	0.0012473	0.00500048	0.0368557	-4.76197	down
MW0012715	Biosone	Others	Hydrocarbon derivatives	C30H46O4	1b	0.5243	471-53-4	2554.71	3269.02	2353.36	2312.02	3475.49	2761.55	1619.7	1215.68	1427.15	1045.89	1405.41	1399.65	1.37803	0.000349344	0.00188235	2.06153	1.04371	up
MW0052505	Ecdysone	Organic acid and Its derivatives	Organic acid and Its derivatives	C27H44O6	1b	0.5204	3604-87-3	65.99	65.99	65.99	65.99	65.99	65.99	1491.94	4431.64	1961.07	1897.65	3646.56	2222.58	1.47414	0.00301085	0.0100777	0.0252974	-5.30487	down
MW0103684	Uridine-5'-diphosphate-glucose	Nucleotide and Its metabolites	Nucleotide and Its metabolites	C15H24N2O17P2	2	0.97	133-89-1	986.28	1025.84	1353.1	1146.16	1568.12	1247.41	25864.3	14341.1	23130.1	13046	12584.1	18456.3	1.4692	0.000736073	0.00326773	0.0682068	-3.87394	down
FDATN01519	D-phenylalanine	Amino acid and Its metabolites	Amino acids	C9H11NO2	2	0.9619	673-06-3	38490.9	20703.1	37865.3	35234.3	34539.9	34555.4	108445	96772	97159.1	97160.3	70189.4	90014.3	1.41217	1.22932e-05	0.000147519	0.35979	-1.47477	down
MW0013531	2-Hydroxyhexadecanoic acid	FA	FFA	C16H32O3	2	0.9548	764-67-0 | 10067-06-8	15502.9	10746	14656.8	22704.7	15198.7	21028.2	7190.67	7286.38	9960.52	9094.95	13431.7	9393.36	1.15618	0.00823066	0.0230559	1.7715	0.824969	up
MW0124421	Indole-4-carboxaldehyde	Heterocyclic compounds	Indole and Its derivatives	C9H7NO	2	0.9511	1074-86-8	4089.4	2966.68	3503.17	3462.94	3381.95	2899.88	5508.94	6312.82	5527.65	7201.03	8512.86	6863.72	1.38294	0.000455211	0.00231652	0.508528	-0.9756	down
MW0002412	2,6-Di-tert-butylhydroquinone	Benzene and substituted derivatives	Benzene and substituted derivatives	C14H22O2	2	0.9446	2444-28-2	6566.46	4492.84	6618.57	18146.7	7094.31	11296.8	3837.88	2513.7	3035.97	456.86	2924.96	4647.79	1.03691	0.0285388	0.06244	3.11277	1.6382	up
MW0115229	Ribose-1-phosphate	Carbohydrates and Its metabolites	Phosphate sugars	C5H11O8P	2	0.935	14075-00-4	70063.7	62522.6	86238.5	84559.6	75917.8	92594.4	46668.8	58048.2	27518.6	48895	22215.3	32504.2	1.21868	0.000361616	0.00193331	2.00083	1.0006	up
MW0168309	12-Oxo-2,3-dinor-10,15-phytodienoic acid	Organic acid and Its derivatives	Organic acid and Its derivatives	C16H24O3	2	0.9344	197247-23-7	7685.62	4460.55	9198.26	11146.8	5918.96	7687.24	2530.04	2310.64	1726.8	3753.26	2653.35	3195.1	1.32106	0.00267977	0.00909754	2.85094	1.51144	up
MEDP1251	2-Mercaptobenzothiazole	Benzene and substituted derivatives	Benzene and substituted derivatives	C7H5NS2	2	0.9336	149-30-4 | 118090-09-8 | 155-04-4 | 57948-09-1 | 27157-85-3	5732.45	5754.88	5587.58	5652.35	6352.43	5978.43	6767.93	6281.85	6522.76	5944.25	6649.48	6203.14	1.07773	0.00900499	0.0246841	0.9137	-0.130208	down
MW0147918	cyclic ADP-ribose	Carbohydrates and Its metabolites	Sugars	C15H21N5O13P2	2	0.9326	119340-53-3	655.13	349.14	764.29	684.37	933.75	409.76	16416.7	13770.4	15816	14303.3	14254.8	15226.3	1.47412	1.5909e-07	4.60189e-06	0.0422825	-4.5638	down
MW0170013	Vulpinic acid	Benzene and substituted derivatives	Benzene and substituted derivatives	C19H14O5	2	0.9289	521-52-8 | 73622-57-8	15460.3	14020.5	13993.9	15013.8	13431.3	11810.3	19183.8	19362.1	20053.7	29973.4	26738.3	18284	1.24988	0.00749916	0.0212265	0.626746	-0.674048	down
MW0014128	3-Hydroxytetradecanoic acid	Organic acid and Its derivatives	Organic acid and Its derivatives	C14H28O3	2	0.9217	1961-72-4 | 3422-31-9	16353.5	20197	15292.3	12715.3	12318.5	11193.8	4719.23	4827.37	4524.31	9151.22	8759.99	7942.44	1.26564	0.000901423	0.00381094	2.20592	1.14138	up
MW0105037	3-Hydroxydecanoic acid	Organic acid and Its derivatives	Organic acid and Its derivatives	C10H20O3	2	0.9146	14292-26-3 | 5561-87-5 | 33044-91-6	2824.64	2595.71	2496.28	3362.83	2458.79	2363.75	9308.65	7639.62	4575.46	7699.94	5950.58	7083.08	1.39386	0.000948904	0.00398714	0.381046	-1.39196	down
MW0103076	Valproic acid	Organic acid and Its derivatives	Organic acid and Its derivatives	C8H16O2	2	0.9109	99-66-1	121648	125311	120474	124847	122582	111284	116970	97448	101996	105440	104380	118472	1.08289	0.00934901	0.0254367	1.12632	0.171619	up
MEDN0602	Deoxyguanosine 5'-monophosphate(dGMP)	Nucleotide and Its metabolites	Nucleotide and Its metabolites	C10H14N5O7P	2	0.9078	902-04-5	3418.94	2166.09	3312.38	2769.83	3283.76	2783.03	107231	136751	86995.9	80554.1	86901	114863	1.48396	9.42498e-05	0.000690662	0.0289159	-5.11199	down
MW0169291	Idebenone	Benzene and substituted derivatives	Benzene and substituted derivatives	C19H30O5	2	0.9077	58186-27-9	67632.8	94351.9	104028	100648	126156	164836	31546.1	17780.8	18887.6	13038.4	15592.2	20739.9	1.41995	0.000924486	0.00389645	5.593	2.48362	up
MW0141994	2',3'-Cyclic AMP	Nucleotide and Its metabolites	Nucleotide and Its metabolites	C10H12N5O6P	2	0.9035	634-01-5	1137.84	559.39	464.51	363.62	366.7	294.67	4413.63	3794.86	3658.07	2778.97	1568.46	4501.36	1.37524	0.000939591	0.00395405	0.153834	-2.70055	down
MW0007520	Losartan	Benzene and substituted derivatives	Benzene and substituted derivatives	C22H23ClN6O	2	0.8974	114798-26-4	10789.2	10218.4	14948.9	15960.7	13619.3	13885.3	9759.72	7359.88	8279.05	8692.2	7311.33	8199.78	1.28596	0.00198905	0.00718253	1.60118	0.679138	up
MW0107786	L-Leucine	Amino acid and Its metabolites	Amino acids	C6H13NO2	2	0.8962	61-90-5	2456.28	354.97	1794.87	1488.3	1852.5	329.97	15503	9950.77	9776.99	12347.3	6212.18	8392.08	1.31405	0.000714345	0.00320755	0.133107	-2.90934	down
MW0109742	Sodium dodecyl sulfate	Others	Others	C12H25NaO4S	2	0.8617	151-21-3 | 12738-53-3 | 12765-21-8 | 1334-67-4	66785	91664.7	96663	105550	105824	171780	30193.3	16224.4	20115.8	13451.3	11058.7	16676.5	1.41331	0.00137127	0.00537554	5.92524	2.56687	up
MW0126426	Repaglinide	Heterocyclic compounds	Heterocyclic compounds	C27H36N2O4	2	0.838	135062-02-1	133520	107196	214514	175874	156218	159324	767382	1.00477e+06	507836	920291	1.03319e+06	641521	1.43197	0.000510512	0.00252773	0.194185	-2.3645	down
MEDL02773	Indoleacetaldehyde	Heterocyclic compounds	Indole and Its derivatives	C10H9NO	2	0.8087	2591-98-2	1389.46	753.57	972.69	1198.54	936.67	924.68	4204.77	5564.03	5017.61	4471.72	3888.89	4336.16	1.45892	6.68348e-06	9.56573e-05	0.224705	-2.1539	down
MEDN1485	Glycerophospho-N-Arachidonoyl Ethanolamine	GP	LPE	C25H44NO7P	2	0.8085	201738-25-2	31189.6	33276.6	31263.9	29849.5	29062.6	23000.4	83023.6	70034	63736.7	50420.1	51280.2	41576.3	1.32009	0.00379401	0.0121798	0.493355	-1.0193	down
MW0052330	Dienogest	Aldehyde,Ketones,Esters	Ketones	C20H25NO2	2	0.8028	65928-58-7	14477.8	23977.1	26494.4	27180	26720.5	46338.5	5352.79	2275.69	2926.05	534.67	820.94	2749.25	1.35123	0.00173246	0.00654856	11.2684	3.49421	up
MW0009286	2-Methylbenzoic acid	Benzene and substituted derivatives	Phenolic acids	C8H8O2	2	0.8002	118-90-1	13129.6	8125.92	13322	10282.1	14279.2	11506.2	1309.11	1398.85	1556.71	419.08	631.57	365.22	1.40987	4.89613e-05	0.000421773	12.4363	3.63649	up
MW0155528	phosphoribosyl-AMP	Nucleotide and Its metabolites	Nucleotide and Its metabolites	C15H23N5O14P2	3	0.9687	1109-75-7	5.05	5.05	5.05	5.04	5.04	5.07	282.21	255.17	395.79	216.43	271.38	271.83	1.48695	9.6735e-05	0.000701666	0.0178992	-5.80396	down
MW0115233	Ribulose 5-phosphate	Carbohydrates and Its metabolites	Phosphate sugars	C5H11O8P	3	0.9658	4151-19-3	27.75	27.75	27.75	27.75	27.75	27.75	874.58	835.55	1357.24	976.3	469.9	921.65	1.47706	0.000642709	0.00298844	0.0306335	-5.02874	down
MW0169311	Isocitric acid	Organic acid and Its derivatives	Organic acid and Its derivatives	C6H8O7	3	0.929	320-77-4	5.91	5.91	5.93	5.91	5.91	5.91	553.94	493.67	394.18	211.59	153.42	368.26	1.47184	0.00249611	0.00867051	0.0163122	-5.93791	down
MW0103346	2'-Deoxyguanosine-5'-diphosphate	Nucleotide and Its metabolites	Nucleotide and Its metabolites	C10H15N5O10P2	3	0.9195	102783-74-4	39.88	39.88	39.88	39.92	39.88	39.88	1280.14	1101.01	303.63	860.55	199.4	894.12	1.40406	0.00890783	0.0245032	0.0515904	-4.27675	down
MW0000172	Cephaeline	Benzene and substituted derivatives	Benzene and substituted derivatives	C28H38N2O4	3	0.9025	483-17-0 | 5483-17-0 | 5853-29-2	1.16039e+06	1.53499e+06	1.67588e+06	1.64446e+06	1.72729e+06	1.70235e+06	1.23924e+06	1.28556e+06	891604	942848	925062	871302	1.22513	0.00082426	0.00353385	1.53443	0.6177	up
MW0111680	1,1-Dimethoxynonane	Others	Hydrocarbon derivatives	C11H24O2	3	0.8997	18824-63-0	272332	263641	293415	317620	159384	332665	84939.1	88967.9	63611.2	101099	119600	97858.2	1.38226	0.0004997	0.00248355	2.94754	1.55951	up
MW0118509	2-Ethyl-3-methylpyrazine, 9CI	Heterocyclic compounds	Heterocyclic compounds	C7H10N2	3	0.8985	15707-23-0	10115.2	11114	10266.5	10562.2	9957.52	10602.4	8935.04	7998.86	7637.07	8201.89	7305.19	9108.74	1.33544	0.000153358	0.000996024	1.27306	0.348302	up
MW0108118	Malic acid	Amino acid and Its metabolites	Amino acid derivatives	C4H6O5	3	0.895	97-67-6	50169.8	53943.8	52278.1	45764.4	44451.9	48983.5	37245.2	34085.1	42053.8	31113.4	42209	39843.5	1.23073	0.000733179	0.00326773	1.30475	0.383775	up
MW0000921	[2-(Dimethoxymethyl)-1-heptenyl]benzene	Benzene and substituted derivatives	Benzene and substituted derivatives	C16H24O2	3	0.8947	91-87-2	23446.1	16740	21777.1	24393.4	23713.8	26914	3414.99	4136.82	4702.11	3516.67	4684.16	4464.88	1.46919	3.04405e-05	0.000301987	5.49705	2.45866	up
MW0126740	Tetrahydrothiophene-2-carboxylic acid	Organic acid and Its derivatives	Organic acid and Its derivatives	C5H8O2S	3	0.8916	19418-11-2	12.44	12.44	12.44	12.44	12.44	12.44	381.83	396.63	424.1	423.94	214.7	349.08	1.48234	0.000110334	0.000767591	0.0340778	-4.87502	down
MW0156240	Pyriculol	Heterocyclic compounds	Heterocyclic compounds	C14H16O4	3	0.8914	24868-59-5	6171.32	6742.62	6929.83	6928.83	7671.57	6395.57	5423.38	4232.02	2939.48	2413.27	3130.09	3808.47	1.27919	0.000311682	0.00173733	1.86086	0.895969	up
MW0153969	Moxestrol	Hormones and hormone related compounds	Hormones and hormone related compounds	C21H26O3	3	0.8897	34816-55-2	322899	464187	464363	456095	727064	536295	288166	144466	168587	126065	93638.9	141576	1.32595	0.000752737	0.00330435	3.08665	1.62604	up
MW0009336	Paraoxon	Benzene and substituted derivatives	Benzene and substituted derivatives	C10H14NO6P	3	0.8819	311-45-5	1915.44	2084.25	1441.67	1560.5	1864.33	1345.94	2654.89	2312.43	3237.54	2798.52	4660.69	2548.32	1.22145	0.0106042	0.0280227	0.560724	-0.834636	down
MW0140638	(S)-1-Phenylethanol	Benzene and substituted derivatives	Benzene and substituted derivatives	C8H10O	3	0.8797	1445-91-6	2998.99	2832.07	3738.4	4630.61	3429.2	4896.37	2048.81	1797.41	1673.78	1011.89	845.75	2356.86	1.23138	0.000705595	0.00318387	2.314	1.21039	up
MW0114341	Dodecanal dimethyl acetal	Aldehyde,Ketones,Esters	Aldehydes	C14H30O2	3	0.8796	14620-52-1	40812.8	52176.2	58204	60725.5	64879	75378.6	28099	26931.2	21409.3	28504.3	30439	36697.1	1.33872	0.000765312	0.00333822	2.04658	1.03322	up
MW0120571	(R-(R*,R*))-3-(3-Cyclohexyl-3-hydroxypropyl)-2,5-dioxo-imidazolidine-4-heptanoic acid	Organic acid and Its derivatives	Organic acid and Its derivatives	C19H32N2O5	3	0.869	78420-15-2 | 65705-83-1	4074.88	9246.11	9273.07	11885.8	13082.7	20374.8	1171.93	817.86	8990.74	8004.6	651.29	858.51	1.0626	0.0175697	0.0419111	3.31484	1.72894	up
MW0112916	3-Phosphoglyceric acid	GP	PA	C3H7O7P	3	0.8674	3443-58-1	537.7	436.49	458.43	620.08	1094.98	512.24	13175.9	5902.21	11012.4	6202.43	5413.8	7095.38	1.44841	0.00213074	0.00762406	0.0749951	-3.73706	down
MW0103505	Coenzyme A	Nucleotide and Its metabolites	Nucleotide and Its metabolites	C21H36N7O16P3S	3	0.8624	85-61-0	51.04	51.04	51.01	51.04	51.04	51.45	1360.52	1542.58	1698.29	1450.02	1291.49	3573.82	1.47431	0.00420483	0.0133428	0.0280872	-5.15394	down
MW0010092	Zinniol	Benzene and substituted derivatives	Benzene and substituted derivatives	C15H22O4	3	0.8588	17811-28-8	76774.8	103615	86622	82907.9	91028	117551	33987.5	15710.6	19136.3	15490.9	9832.18	14265.8	1.4137	6.00833e-06	8.76396e-05	5.1511	2.36488	up
MW0126146	Pinidine	Heterocyclic compounds	Heterocyclic compounds	C9H17N	3	0.8582	501-02-0	51106.1	107215	37836.1	54981.2	50570.2	50722.1	21203.3	19007.9	19379.1	19385.3	13911.8	19467	1.36422	0.0100332	0.0267941	3.13678	1.64928	up
MW0103558	Faicar	Nucleotide and Its metabolites	Nucleotide and Its metabolites	C10H15N4O9P	3	0.8581	13018-54-7	6.77	6.81	6.79	6.78	6.78	6.64	313.64	615.94	305.79	689.89	146.64	310.82	1.46502	0.00601388	0.0177319	0.0170268	-5.87605	down
MW0049248	Dexamethasone phosphate	Organic acid and Its derivatives	Phosphoric acids	C22H30FO8P	3	0.8565	312-93-6	18434.9	21207	18238.4	18905.5	18200.4	16801.6	9018.19	8680.3	10372.4	7886.7	7327.03	9964.81	1.44077	2.32194e-07	6.33963e-06	2.09932	1.06992	up
MW0123144	Bosentan	Heterocyclic compounds	Heterocyclic compounds	C27H29N5O6S	3	0.8498	147536-97-8	2836.81	4877.21	4806.2	4854.54	3296.48	9872.5	41508.4	56915.4	39378	53382.6	57850.1	52210.8	1.44168	1.08595e-05	0.000135645	0.101392	-3.30199	down
MW0106067	Bryostatin 1	Aldehyde,Ketones,Esters	Esters	C47H68O17	3	0.847	83314-01-6	72.35	72.3	72.48	72.32	72.39	72.3	72.83	73.16	73.19	72.9	75.37	74.41	1.04204	0.02724	0.0603186	0.982528	-0.025429	down
MW0013368	28-Homobrassinolide	Aldehyde,Ketones,Esters	Esters	C29H50O6	3	0.8465	82373-95-3 | 74174-44-0	17029.3	18957.9	25329.9	19280.8	17550	23169	19456.3	13313.5	15252.4	15557.5	12671.5	13544.8	1.08247	0.0119482	0.0307719	1.35103	0.434058	up
MW0003395	3-(10-Heptadecenyl)phenol	Benzene and substituted derivatives	Phenolics	C23H38O	3	0.8451	111047-33-7	448730	461752	444227	429647	415494	355356	876222	756824	904654	720278	801260	778959	1.44298	4.02681e-06	6.54773e-05	0.528132	-0.92103	down
MW0108286	Methyl sulfate	Others	Others	CH4O4S	3	0.8419	75-93-4	5940.69	6775.59	5649.19	5364.88	5580.11	5188.22	2159.45	1482.3	2274.73	3068.72	2263.2	2885.21	1.39487	1.11004e-06	2.3109e-05	2.4409	1.28741	up
MW0126439	Reversine	Heterocyclic compounds	Heterocyclic compounds	C21H27N7O	3	0.8388	656820-32-5	70823.6	68131.9	72990.8	73258.1	68567.1	65323.6	5674.45	8267.76	4181.27	6759.87	3876.94	6405.47	1.47274	1.50495e-10	3.75963e-08	11.9177	3.57503	up
MW0115454	Valeraldehyde dibutyl acetal	Aldehyde,Ketones,Esters	Aldehydes	C13H28O2	3	0.8377	13112-65-7	21029.5	37450	33471.4	48017.3	54358.8	53887.9	10262	12646.9	6265.99	13704.8	12756.6	18560.1	1.30867	0.00212805	0.00762406	3.34538	1.74217	up
MW0061607	phenylacetyl-CoA	CoEnzyme and vitamins	CoEnzyme and vitamins	C29H42N7O17P3S	3	0.8371	7532-39-0	87.55	87.55	87.55	87.55	87.55	87.55	1665.78	2072.97	3209.79	1811.29	2093.39	1893.13	1.48345	0.000285735	0.00163364	0.0412118	-4.6008	down
MW0015313	8-Geranylumbelliferone	Benzene and substituted derivatives	Benzene and substituted derivatives	C19H22O3	3	0.8347	23660-05-1	51310.9	74110	75736.8	71233.6	83997.4	75734.3	25638.5	17518.7	17043.8	11811.5	8896.29	15484.3	1.4114	6.38829e-06	9.20215e-05	4.48292	2.16444	up
MW0112044	2-Acetyl-3,5-dimethylpyrazine	Heterocyclic compounds	Heterocyclic compounds	C8H10N2O	3	0.8288	54300-08-2	7756.84	7727.16	7457.73	7295.45	6777.66	7561.54	5294.7	4910.69	5887.09	5535.35	5332.45	6080.61	1.39072	8.7708e-06	0.000115321	1.34913	0.432027	up
FDATN00717	Acetylleucine	Amino acid and Its metabolites	Amino acid derivatives	C8H15NO3	3	0.827	99-15-0	1626.13	1541.92	1243.96	1077.7	1643.09	613.98	3727.33	4774.16	1568.69	4155.5	3703.81	2012.65	1.15956	0.00923379	0.0252231	0.388463	-1.36415	down
MW0005666	5-Heptadecyl-1,3-benzenediol	Benzene and substituted derivatives	Phenolics	C23H40O2	3	0.8247	41442-57-3	72816.5	79525.7	53761	62857.9	57631.5	62093.4	5994.6	16969.5	17417.3	17989.6	19759.7	20955.2	1.36503	6.00824e-06	8.76396e-05	3.92272	1.97185	up
MW0142397	2-Hydroxy-6-oxo-7-methylocta-2,4-dienoate	Aldehyde,Ketones,Esters	Esters	C9H12O4	3	0.8213	105688-62-8	50042.9	51349.1	44562	55089.8	52864.1	57545.7	41409.9	43774.3	43652	38453.8	40884.6	45543.6	1.23064	0.00187426	0.00689485	1.22756	0.29579	up
MW0143562	5-amino-6-(5-phospho-D-ribitylamino)uracil	Heterocyclic compounds	Heterocyclic compounds	C9H17N4O9P	3	0.8124	71491-01-5	8373.82	9928.06	11853.9	11035.4	10585.6	11151.4	18252.8	39097.9	13243.2	37632.7	17984.4	21323.2	1.19027	0.0252932	0.0568786	0.426532	-1.22927	down
MW0141493	16-Oxohexadecanoic acid	FA	Oxidized lipids	C16H30O3	3	0.8092	69275-06-5	10647.3	8863.38	16368.2	10209.2	14893.1	11457.4	6847.68	7241.36	9647.7	9168.83	8482.33	10006.8	1.002	0.0314809	0.0672702	1.40946	0.495141	up
MW0008522	N-1-Naphthylbenzamide	Benzene and substituted derivatives	Benzene and substituted derivatives	C17H13NO	3	0.8039	634-42-4	150294	148344	154893	155460	145505	138622	138180	125687	116614	128901	133560	131667	1.24597	0.000613457	0.00289762	1.15299	0.205382	up
MW0016193	Bimatoprost Acid	Hormones and hormone related compounds	Hormones and hormone related compounds	C23H32O5	3	0.803	38344-08-0	12381.5	14835.1	23602.4	40571.6	19778.1	820.98	215996	95135	164011	104517	114467	259596	1.20225	0.00322548	0.010679	0.117424	-3.0902	down
MW0126051	2-Hydroxyethanesulfonic acid;6-methyl-7-nitro-5-(piperidin-1-ylmethyl)-1,4-dihydroquinoxaline-2,3-dione	Heterocyclic compounds	Heterocyclic compounds	C17H24N4O8S	3	0.8027	186268-11-1	3360.49	3271.27	5162.83	4394.44	4951.09	4074.46	11675.1	12795.2	9925.59	12862.5	15311.6	12557.1	1.43531	1.56867e-05	0.000181122	0.335625	-1.57508	down
MW0119656	3-Isochromanone	Aldehyde,Ketones,Esters	Ketones	C9H8O2	3	0.7999	4385-35-7	12997.5	7073.13	16410	13147.9	13364.1	13480.9	1227.78	1164.9	257.87	1665.19	254.67	1055.46	1.38072	0.000168717	0.00106498	13.5932	3.76481	up
MEDL01909	1,7-Bis(4-hydroxyphenyl)-3-heptanone	Phenolic acids	Phenolic acids	C19H22O3	3	0.7969	130233-83-9	36494.3	48889.2	48900	66348	77130.5	78916.6	12778.2	12407.8	12935.4	5676.42	6225.29	10174.7	1.40491	0.000738335	0.00326977	5.92512	2.56684	up
MW0007147	Fexofenadine	Heterocyclic compounds	Heterocyclic compounds	C32H39NO4	3	0.7942	83799-24-0 | 138452-21-8	11468.2	10738.2	11739.5	7502.62	10300.1	8724.84	17015.6	18355.2	19331.9	14081.1	19284.5	14362.4	1.31061	0.000223669	0.00133909	0.590384	-0.760274	down
MW0000453	N-(1-Allyl-3-pyrrolidinyl)propionanilide oxalate (1:1)	Others	Others	C18H24N2O5	3	0.7926	23257-79-6	7803.37	6111.3	13249	8679.95	11281	11786.4	3930.4	3360.61	4139.99	4328.12	3198.24	4166.8	1.35729	0.00268406	0.00909754	2.54759	1.34914	up
MW0117288	Tofacitinib	Others	Medicine	C16H20N6O	3	0.7918	477600-75-2	200748	287120	307160	455385	534765	665862	113824	73087.4	73615.4	46376.6	38198.4	68547.9	1.36599	0.00472037	0.0145258	5.9254	2.56691	up
MW0007251	Glipizide	Benzene and substituted derivatives	Benzene and substituted derivatives	C21H27N5O4S	3	0.7893	29094-61-9	66.64	66.59	66.59	66.59	66.6	66.67	2114.45	1136.76	1924.26	1205.32	1219.88	2616.82	1.47399	0.00121671	0.00491695	0.0391172	-4.67605	down
MW0062257	PGF2alpha methyl ether	Hormones and hormone related compounds	Hormones and hormone related compounds	C21H38O4	3	0.7886	143656-18-2	11710	6127.48	8382.75	10580.7	8953.61	16154	1912.69	1384.96	1632	693.31	1032.91	1305.54	1.42176	0.00127654	0.00507662	7.77608	2.95904	up
MW0146516	Bacteriochlorophyll	Others	Others	C55H74MgN4O6	3	0.7882	17499-98-8	408409	454824	340930	274433	289020	235337	201419	190209	205734	236669	243296	287263	1.04355	0.0257888	0.0578512	1.46781	0.553661	up
MW0148164	Dasytrichone	Aldehyde,Ketones,Esters	Ketones	C18H16O4	3	0.7859	151655-69-5	124544	140892	177646	159912	147163	158308	102780	102279	142981	69799.6	72814.5	63972.4	1.15329	0.00308708	0.0102953	1.63798	0.711917	up
MW0134516	5-Hydroxy-3,3',7,8-tetramethoxy-4',5'-methylenedioxyflavone	Flavonoids	Flavonoid	C20H18O9	3	0.7853	161697-25-2	3543.84	3171.28	4358.25	3852.9	3573.29	3679.13	4581.24	4339.91	3831.85	4659	5347.72	5117.02	1.10461	0.00694881	0.0199117	0.795598	-0.329888	down
MW0147920	Cyclic di-AMP	Nucleotide and Its metabolites	Nucleotide and Its metabolites	C20H24N10O12P2	3	0.7835	54447-84-6 | 126877-05-2	2973.2	1904.5	2580.81	2016.16	2135.07	2545.69	7691.4	39166.4	11306.7	32780.5	24978.9	19029.1	1.38433	0.00993132	0.0265997	0.104891	-3.25303	down
MW0169433	Luteolin	Flavonoids	Flavonoid	C15H10O6	3	0.7818	491-70-3	13292.2	12939.1	12710.8	12820.2	13325.8	12834.7	14520.5	13274.6	13791.8	14200	14570.7	14388.8	1.25549	0.00140615	0.00547325	0.919483	-0.121105	down
ZINC1587606	Benzylacetone	Benzene and substituted derivatives	Benzene and substituted derivatives	C10H12O	3	0.7808	2550-26-7	92534.3	110986	119621	107213	128172	135192	72366.1	68628.4	68636.1	77934.4	83873	90192.9	1.30353	0.00069999	0.00316898	1.50276	0.587611	up
MW0000923	[2,2-Bis(2-methylpropoxy)ethyl]benzene	Benzene and substituted derivatives	Benzene and substituted derivatives	C16H26O2	3	0.7788	68345-22-2	4930	3196.59	5440.06	4035.42	2499.26	5876.95	438.3	965.28	456.16	831.54	967.69	722.11	1.40613	0.00095752	0.00400713	5.92965	2.56795	up
MW0114148	Cynarine	Flavonoids	Anthocyanidins	C25H24O12	3	0.7784	30964-13-7	272944	242263	306158	287647	292315	289524	1231.09	2803.13	4688.68	14807.5	718.39	1161.1	1.42653	2.18821e-07	6.07393e-06	66.543	6.05621	up
MW0000464	Thebaine	Alkaloids	Isoquinoline alkaloids	C19H21NO3	3	0.7784	115-37-7	7203.34	5632.48	10088.6	8010.85	7045.19	9611.39	88314.1	80751.2	75167.1	82674.3	85558.2	84136.4	1.47874	9.86263e-09	4.96915e-07	0.0958351	-3.3833	down
MW0138112	Esculin	Heterocyclic compounds	Heterocyclic compounds	C15H16O9	3	0.777	531-75-9	31046.7	18741.7	26045.8	16939.6	14107.9	16500.8	82507	45372.3	48440.7	79949.4	24833	29344.5	1.1257	0.0254383	0.0571583	0.397435	-1.33121	down
FDATN00047	Fluorouracil	Heterocyclic compounds	Heterocyclic compounds	C4H3FN2O2	3	0.7768	51-21-8	0.75	0.75	0.75	0.75	0.75	0.75	360.66	434.62	285.09	408.45	507.88	455.82	1.48829	5.11124e-05	0.000435868	0.00183485	-9.09012	down
MW0103543	Dihydroflavine-adenine dinucleotide	Nucleotide and Its metabolites	Nucleotide and Its metabolites	C27H35N9O15P2	3	0.7758	1910-41-4	407.18	1134.96	2499.45	402.59	1878.68	1056.65	17533.8	15639.4	21086.1	16216.7	16998.7	18855.3	1.40753	4.95871e-07	1.1747e-05	0.069402	-3.84888	down
MW0157227	Amylocaine	Benzene and substituted derivatives	Benzene and substituted derivatives	C14H21NO2	3	0.7757	644-26-8	25018.3	18989	28534.9	28614.8	28107.2	27302.1	15458.6	13812.8	14007.2	15087.8	17288.7	17782.2	1.3414	0.0004223	0.00219372	1.67563	0.744703	up
MW0006708	Dapsone	Benzene and substituted derivatives	Benzene and substituted derivatives	C12H12N2O2S	3	0.7756	80-08-0	97813.9	54886.4	88685.4	73327.2	107853	84918.3	27568.7	30741.2	31753.8	23360	31049.6	26448.7	1.41292	0.000603502	0.00286429	2.9691	1.57003	up
MW0011694	C22H30Ino4S	Organic acid and Its derivatives	Organic acid and Its derivatives	C22H30INO4S	3	0.7751	133538-58-6	15828.7	9775.66	21818.1	20652.1	21315.3	24014.2	137392	122793	107071	119207	120764	121640	1.45233	2.42455e-08	9.21102e-07	0.15559	-2.68418	down
MW0009944	Toluene	Benzene and substituted derivatives	Benzene and substituted derivatives	C7H8	3	0.7737	108-88-3	17686.8	15474	20367.3	16598.1	16777.3	17187.8	2280.77	2647.1	2406.77	1626.48	1981.49	3494.78	1.46646	3.79691e-07	9.8433e-06	7.20984	2.84997	up
MW0142947	3-Hydroxy-2-nitroestra-1,3,5(10)-trien-17-one	Aldehyde,Ketones,Esters	Ketones	C18H21NO4	3	0.773	5976-73-8	38044.7	41715.1	28807.3	23530.5	30757.7	20671.2	8109.61	8859.41	8689.62	10216.8	9441	9828.44	1.42347	0.00127613	0.00507662	3.32808	1.73469	up
MW0008728	N-[4-[3,5-bis(trifluoromethyl)pyrazol-1-yl]phenyl]-4-methylthiadiazole-5-carboxamide	Benzene and substituted derivatives	Benzene and substituted derivatives	C15H9F6N5OS	3	0.772	223499-30-7	1000.55	650.18	1081.39	1038.09	688.16	878.02	2832.64	2894.07	3416.46	4244.3	1720.91	2573.31	1.37904	0.00153819	0.00591181	0.301803	-1.72832	down
MW0122742	Acrimarine I	Heterocyclic compounds	Heterocyclic compounds	C34H31NO7	3	0.7714	147395-89-9	477.24	2042.27	758.64	547.82	623.13	417.45	2433.91	6911.51	3002.35	6039.05	5890.05	4710.03	1.33542	0.00184923	0.00683058	0.167888	-2.57443	down
MW0139124	3-[(E)-1-[4-[2-(methylamino)ethoxy]phenyl]-2-phenylbut-1-enyl]phenol	Benzene and substituted derivatives	Benzene and substituted derivatives	C25H27NO2	3	0.7712	83647-33-0	2.79	2.79	2.79	2.79	2.79	2.79	1191.14	677	1038.93	708.87	758.21	1606.6	1.48499	0.00109446	0.00447895	0.00279898	-8.48088	down
MW0138153	Ferulic acid	Phenolic acids	Phenolic acids	C10H10O4	3	0.7708	537-98-4	888.14	1771.65	1098.16	1616.58	1060.75	1185.24	2857.54	1661.9	3798.77	2425.93	5184.36	3445.26	1.2276	0.00971553	0.0261748	0.393342	-1.34614	down
MW0113896	alpha-D-Galactosamine 1-phosphate	Organic acid and Its derivatives	Organic acid and Its derivatives	C6H14NO8P	3	0.7706	35946-79-3	95.47	95.49	102.41	95.58	95.49	95.47	3174.9	5810.4	3790.6	4451.37	6195.16	3822.42	1.48417	0.000281415	0.00161446	0.0212851	-5.55401	down
MW0117281	N-phenyl-4-(quinolin-3-ylmethyl)piperidine-1-carboxamide	Alcohol and amines	Amines	C22H23N3O	3	0.7694	959151-50-9	62023.4	59666.2	63921.3	64221.9	60304.6	57826.1	1719.42	1786.37	1102.67	3635.69	967.37	2194.46	1.46901	8.45761e-10	9.68397e-08	32.2606	5.0117	up
MW0006099	Aurantio-obtusin	Benzene and substituted derivatives	Benzene and substituted derivatives	C17H14O7	3	0.7682	67979-25-3	933.37	1039.55	689.45	1435.49	1353.59	2493.43	3165.53	2727.54	2941.97	1318.9	4058.84	6435.3	1.08264	0.0278975	0.0613791	0.384776	-1.37791	down
MW0133461	Pterostilbene	Benzene and substituted derivatives	Benzene and substituted derivatives	C16H16O3	3	0.7681	537-42-8 | 18259-15-9 | 441351-32-2	14963	9164.37	14826.8	12541	13304.4	16151.2	157957	144430	134443	147870	153028	150485	1.48101	2.25418e-08	8.87576e-07	0.091139	-3.45579	down
MW0111076	Histidinal	Aldehyde,Ketones,Esters	Aldehydes	C6H9N3O	3	0.7679	23784-15-8	13095.1	13783.8	14392.6	8744.18	8277.65	5178.19	23850.2	25370.8	28376.5	25198.1	24625.2	22802.1	1.29469	4.38917e-05	0.000396758	0.422515	-1.24292	down
MW0141976	2,3',5-Trichlorobiphenyl	Benzene and substituted derivatives	Benzene and substituted derivatives	C12H7Cl3	3	0.7654	38444-81-4	44041.7	27164.4	28346.9	26504.2	36148.5	45280.2	8260.35	8406.24	9796.7	6667.13	7557.81	7579.05	1.44373	0.000566964	0.00274299	4.29869	2.1039	up
MW0053963	Humulene-8-hydroperoxide	Alcohol and amines	Alcohols	C15H24O2	3	0.7653	228565-88-6	1638.48	2083.63	2814.31	2670.74	2988.73	1924.83	1543.95	1208.61	1330.41	1521.63	1615.71	1903.58	1.12373	0.0113636	0.0296554	1.54766	0.630093	up
MW0055405	N-Palmitoyl Taurine	Organic acid and Its derivatives	Sulfonic acids	C18H37NO4S	3	0.7639	83982-06-3	2745.05	1337.81	3192.77	3067.2	1979.98	1506.63	879.12	418.97	1172.19	680.57	583.95	597.48	1.2888	0.00367389	0.0118968	3.19219	1.67454	up
MW0108897	L-Naspa	Amino acid and Its metabolites	Amino acid derivatives	C19H38NO7P	3	0.7636	155915-46-1	3544.21	777.33	1900.03	5757.1	2198.66	4941.24	30837.1	29763.7	16621.3	29092	30385.4	24896.4	1.36916	4.68359e-05	0.000412183	0.118311	-3.07934	down
MW0052931	Flurandrenolide	Heterocyclic compounds	Heterocyclic compounds	C24H33FO6	3	0.7636	1524-88-5	6.34	6.34	6.34	6.34	6.34	6.34	602.72	295.77	474.51	337.09	339.44	683.33	1.48095	0.000976534	0.00405978	0.0139195	-6.16675	down
MW0127930	(E)-N-(3,4-dihydroxyphenethyl)-3-(3,4-dihydroxyphenyl)acrylamide	Organic acid and Its derivatives	Organic acid and Its derivatives	C17H17NO5	3	0.7623	103188-49-4 | 105955-00-8	23384.8	17958.2	28483.3	23328.4	26690.2	23921.1	2250.41	2294.34	2922.31	3230.75	2405.8	2179.67	1.47703	2.29952e-05	0.00024398	9.40675	3.2337	up
MW0007645	Methoxyfenozide	Benzene and substituted derivatives	Benzene and substituted derivatives	C22H28N2O3	3	0.7622	161050-58-4 | 163442-56-6	4660.1	3574.88	5324.66	4802.32	4661.14	5452.51	1978.47	991.75	2719.87	1157.18	1217.04	1418.22	1.35478	8.54007e-06	0.000113923	3.00295	1.58638	up
MW0105234	4-Hydroxyisoleucine	Amino acid and Its metabolites	Amino acid derivatives	C6H13NO3	3	0.7621	781658-23-9	13189.7	13967.5	12568.9	13024.3	13001.1	12617.5	10288.9	9275.2	9462.37	9285.65	8568.19	10623.6	1.4037	7.01863e-06	9.99337e-05	1.36285	0.446622	up
MW0124107	Fenethazine	Heterocyclic compounds	Heterocyclic compounds	C16H18N2S	3	0.7619	522-24-7	23943.8	12821.8	28438.6	19585.6	36905.1	26212.1	5282.32	4365.55	9324.57	4408.58	7986.56	3726.54	1.34901	0.00182328	0.00677079	4.21458	2.07539	up
MW0013112	2,3-dinor Prostaglandin E1	Hormones and hormone related compounds	Hormones and hormone related compounds	C18H30O5	3	0.7617	7046-40-4	1206.9	1276.14	771.15	919.52	885.5	948.17	1915.61	2823.5	2547	2271.36	3380.43	3388.35	1.38875	0.000499783	0.00248355	0.367958	-1.44239	down
MW0106379	D-erythro-Imidazoleglycerol Phosphate Monohydrate	Organic acid and Its derivatives	Organic acid and Its derivatives	C6H11N2O6P	3	0.7607	210241-69-3	6976.77	7796.97	5046.79	5376.49	6267.96	7881.32	4826.98	4097.3	5553.67	2144.47	3379.33	4509.5	1.05336	0.00508225	0.0155351	1.60523	0.682784	up
MW0001229	1-(naphthalen-2-yl)-2-[(6-nitro-1,3-benzothiazol-2-yl)sulfanyl]ethanone	Benzene and substituted derivatives	Benzene and substituted derivatives	C19H12N2O3S2	3	0.7603	5397-96-6	4309.37	7551.45	7231.95	4193.21	5104.01	4396.57	1896.83	2772.82	2530.32	2912.62	1803.9	3664.84	1.25076	0.00416606	0.0132504	2.10422	1.07329	up
MW0106095	ALLM (Calpain Inhibitor)	Organic acid and Its derivatives	Organic acid and Its derivatives	C19H35N3O4S	3	0.7601	136632-32-1	10.74	10.74	10.74	10.74	10.74	10.74	844.86	439.09	583.86	464.96	334.98	774.56	1.47932	0.000992925	0.00412169	0.01872	-5.73928	down
MW0114697	Lacto-N-fucopentoase-3	Carbohydrates and Its metabolites	Sugars	C32H55NO25	3	0.7575	25541-09-7	3806.83	3900.09	4733.07	4351.37	5057.79	4928.51	10849.8	9984.25	10508.7	10145.5	9690.63	9612.91	1.46087	3.24125e-09	2.47416e-07	0.440482	-1.18285	down
MW0121827	6,7-Dihydro-2,5-dimethyl-5H-cyclopentapyrazine	Heterocyclic compounds	Heterocyclic compounds	C9H12N2	3	0.7572	38917-61-2	7114.89	7388.91	7144.43	7819.18	6699.83	7901.11	5971.33	5011.99	5300.18	5105.59	4969.08	6073.15	1.35909	3.51375e-05	0.000336438	1.35882	0.442355	up
MW0126634	Tegaserod	Benzene and substituted derivatives	Benzene and substituted derivatives	C16H23N5O	3	0.7569	145158-71-0 | 189188-57-6	63389.9	60980.7	65329.6	65568.9	61370.2	58467.1	1991.63	3111.35	2108.84	2256.24	2844.64	1726.55	1.48297	1.73779e-08	7.58007e-07	26.7184	4.73976	up
MW0169318	Isofraxidin	Heterocyclic compounds	Heterocyclic compounds	C11H10O5	3	0.7558	486-21-5	3794.59	3133.44	2956.62	3828.02	7440.23	2606.03	5239.05	6970.27	7028.31	6350.28	8512.28	8095.11	1.1435	0.00669877	0.0192958	0.563071	-0.828612	down
MW0126337	Pyridoxamine phosphate	Organic acid and Its derivatives	Organic acid and Its derivatives	C8H13N2O5P	3	0.755	529-96-4	19834.6	6872.08	31307.5	8898.94	13422.9	9442.72	65532.7	52036.7	80162.2	59524.4	30804.1	95454.8	1.28941	0.00194261	0.00706123	0.234094	-2.09484	down
MW0148599	Sodium malate	Heterocyclic compounds	Heterocyclic compounds	C4H4Na2O5	3	0.7544	676-46-0 | 22798-10-3 | 63474-37-3	2351.71	877.47	1734.64	1882.02	1739.01	1207.05	4910.72	3959.78	5229.56	5022.24	3103.52	4379.81	1.33408	6.55122e-05	0.000523336	0.368039	-1.44207	down
MW0151251	(1-Hydroxy-3,7,11-trimethyldodeca-2,6,10-trienyl)phosphonic acid	Others	Others	C15H27O4P	3	0.7542	148796-53-6 | 140633-12-1	31859.4	36679.2	57592.1	77380.1	43774.9	44155.7	184010	112371	148746	91286.8	104736	174562	1.31322	0.00157284	0.00601972	0.357285	-1.48485	down
MW0009695	Rubiadin	Benzene and substituted derivatives	Benzene and substituted derivatives	C15H10O4	3	0.7535	117-02-2	4042.08	3796.7	4159.45	3944.89	3667.99	4079.97	5300.16	5609.31	5374.39	5649.46	6256.3	5939.85	1.43378	9.13135e-06	0.000117807	0.694153	-0.526674	down
MW0007394	Irisresorcinol	Benzene and substituted derivatives	Phenolics	C23H38O2	3	0.7534	52483-21-3	35287	24538.9	38975.8	29513.8	40524	31748.8	89120	82166.8	97369.4	63663.9	72418	63526.7	1.39235	0.000196288	0.00121487	0.428365	-1.22309	down
MW0144310	Acrophylline	Heterocyclic compounds	Heterocyclic compounds	C17H17NO3	3	0.7533	18904-40-0	27950.8	28822.5	53032.6	46127.5	27518.4	28571.7	152630	138925	129318	142233	147195	144749	1.43763	1.40211e-08	6.42167e-07	0.247966	-2.01178	down
MW0109790	Hydroxypropanedioic acid	Organic acid and Its derivatives	Organic acid and Its derivatives	C3H4O5	3	0.7528	80-69-3	48676.6	54632.9	53485.8	53896.1	53474.8	53591.6	31818.4	33253.8	32769.2	31018.7	30273.2	34181	1.47197	1.43237e-08	6.45271e-07	1.64374	0.716979	up
MW0129941	1-O-trans-Cinnamoyl-beta-D-glucopyranose	Benzene and substituted derivatives	Benzene and substituted derivatives	C15H18O7	3	0.7526	40004-96-4	1021.78	1502.17	705.8	979.18	1184.93	686.87	1912.26	2075.9	1419.69	2192.28	4203.16	1956.41	1.18511	0.0218742	0.0505128	0.441923	-1.17813	down
MW0105941	Asp-Asp	Amino acid and Its metabolites	Small Peptide	C8H12N2O7	3	0.7523	58471-53-7	8047.59	6836.69	8011.57	7517.25	7566.51	6949.6	8972.45	8680.33	8191.99	10109.2	10076.1	8831.22	1.21651	0.002066	0.00744084	0.818959	-0.288137	down
MW0012578	16-phenyl tetranor Prostaglandin E1	Hormones and hormone related compounds	Hormones and hormone related compounds	C22H30O5	3	0.7492	52344-27-1	4374.79	7877.12	8902.61	9544.06	11161.2	19443.9	751.43	3966.05	4775.06	4628.84	3880.22	3712.72	1.0473	0.0227325	0.0521008	2.82319	1.49733	up
MW0014523	4-Methoxy-3-geranylgeranyl-1,2-dihydroxybenzene	Others	Hydrocarbon derivatives	C27H40O3	3	0.7467	126398-83-2	4514.09	4630.02	4508.69	4398.43	3950.57	4737.22	11966.4	11321.7	11623.9	10885.1	13644.3	10771.3	1.47435	5.47625e-06	8.31422e-05	0.380829	-1.39279	down
MW0151726	1-O-Indol-3-ylacetyl-beta-D-glucose	Heterocyclic compounds	Indole and Its derivatives	C16H19NO7	3	0.7461	19817-95-9	188.11	188.11	188.11	188.11	188.11	188.11	2737.5	3057.34	2671.63	2187.5	1380.14	1973.83	1.47422	0.000347142	0.00187416	0.0805729	-3.63356	down
MW0006435	Butamifos	Benzene and substituted derivatives	Benzene and substituted derivatives	C13H21N2O4PS	3	0.7459	36335-67-8	34.26	34.26	34.26	34.26	34.37	34.26	1125.84	426.01	1037.15	801.26	974.89	1298.04	1.47037	0.000721774	0.00323562	0.036317	-4.78321	down
MW0124336	Hydroxyatrazine	Heterocyclic compounds	Heterocyclic compounds	C8H15N5O	3	0.7449	2163-68-0	14693.3	14838.8	14506.2	14159.6	13254.7	14382.2	15657.6	16952.8	17281.1	16985.3	16839.6	17080.7	1.36367	1.9739e-05	0.000213554	0.85156	-0.23182	down
MW0141421	Carboprost methyl	Hormones and hormone related compounds	Hormones and hormone related compounds	C22H38O5	3	0.7447	35700-21-1	7144.68	5326.08	5847.9	7556.11	9893.46	11691.4	2239.05	2273.8	1203.01	1208.96	1448.33	2982.54	1.36599	0.00126665	0.00505188	4.17937	2.06328	up
MEDN1160	Mevalonate 5-phosphate	Organic acid and Its derivatives	Organic acid and Its derivatives	C6H13O7P	3	0.7425	73566-35-5	20447	20416	18405.6	19377.9	18235.2	19938.8	13702.4	11298.8	16073.6	9255.59	6901.64	14414.9	1.17163	0.00234329	0.0082662	1.6305	0.705318	up
MW0004972	4-Fluoro-3-nitrobenzotrifluoride	Benzene and substituted derivatives	Benzene and substituted derivatives	C7H3F4NO2	3	0.7412	367-86-2	10456.9	10023	10597.4	9784.41	9307.27	9919.11	8353.88	7833.13	7522.18	8480.17	8435.02	8691.97	1.35115	4.78132e-05	0.000414482	1.21842	0.285014	up
MW0137425	Ascomycin	Others	Medicine	C43H69NO12	3	0.7404	104987-12-4 | 11011-38-4	56919	54755.8	58660.7	652.04	55105.5	52498.8	631.29	1156.99	848.97	807.81	480.62	562.34	1.24397	0.00421679	0.0133653	62.0746	5.95593	up
MW0108473	N-(N-(3-carboxyoxirane-2-carbonyl)leucyl)isoamylamine	Alcohol and amines	Amines	C15H26N2O5	3	0.74	76684-89-4	7589.29	19909.2	21665.9	26385	30180.6	46214	7239.97	4744.26	950.99	4649.93	4595.07	4158.28	1.23632	0.00975958	0.0262158	5.76889	2.52829	up
MW0126157	Pipercide	Heterocyclic compounds	Heterocyclic compounds	C22H29NO3	3	0.7396	54794-74-0	11740.8	20137	21666.9	22582	23897.3	37069.2	4841.87	9242.73	2437.69	9015.89	10471.3	525.7	1.07412	0.00253055	0.00873612	3.75236	1.9078	up
MW0129511	1-(2,6-Dihydroxy-4-methoxyphenyl)-3-(4-methoxyphenyl)propan-1-one	Aldehyde,Ketones,Esters	Ketones	C17H18O5	3	0.7396	35241-54-4	37337.2	27562.5	44495.1	39545	41318.1	40748.4	19482.3	28311.9	15152.9	23270.5	13823.3	17092.9	1.28072	0.000173161	0.00108367	1.97216	0.979774	up
MW0003628	3,4-Dihydroxyphenylacetaldehyde	Benzene and substituted derivatives	Benzene and substituted derivatives	C8H8O3	3	0.7375	5707-55-1	5542.11	3826.61	7017.81	6093.37	5256.01	5369.01	981.08	738.71	906.32	694.79	1197.09	780	1.4588	8.81272e-05	0.000656297	6.24858	2.64353	up
MW0157452	Tetranorbiotin	Heterocyclic compounds	Heterocyclic compounds	C6H8N2O3S	3	0.7369	20349-92-2	519.05	519.05	519.05	519.05	519.05	519.05	12563.5	4246.05	12372.3	8426.75	4772.3	4983.2	1.44774	0.00530707	0.0160713	0.0657524	-3.92681	down
MW0141807	1-O-feruloyl-beta-D-glucose	Benzene and substituted derivatives	Benzene and substituted derivatives	C16H20O9	3	0.7359	7196-71-6	33.69	33.69	33.69	33.69	33.69	33.69	749.99	566.08	739.03	549.69	822.52	864.68	1.4846	5.2079e-05	0.00043632	0.047097	-4.40822	down
MW0138294	Glycyrin	Heterocyclic compounds	Heterocyclic compounds	C22H22O6	3	0.7346	66056-18-6	51697.2	49732.4	53279.1	53474.2	50050.1	47682.4	2151.26	2473.87	1552.49	5109.87	4727.35	6131.41	1.44392	4.97299e-12	2.73316e-09	13.8134	3.788	up
MW0009923	Tiapride	Benzene and substituted derivatives	Benzene and substituted derivatives	C15H24N2O4S	3	0.7321	51012-32-9	2383.61	2597.97	2557.41	1408.8	1033.51	1492.47	2959.73	3682.95	4668.88	3735.25	2833.64	2833.06	1.11116	0.00352356	0.011486	0.553927	-0.852233	down
MW0122737	Acridine orange	Heterocyclic compounds	Heterocyclic compounds	C17H19N3	3	0.7314	494-38-2	22313.8	17182.2	14081.8	13812.3	15639	17351.3	18963.1	17694	24903.4	31748	33046.4	28871.5	1.06046	0.0164992	0.0397836	0.64667	-0.628898	down
MW0141020	1-(3,4-Dimethoxyphenyl)ethane-1,2-diol	Benzene and substituted derivatives	Benzene and substituted derivatives	C10H14O4	3	0.7309	13443-56-6	12992.8	9634.25	13030.4	16792.5	6151.08	18205.3	3588.74	3006.84	2957.18	2535.64	2707.08	2628.04	1.3944	0.00277871	0.00936918	4.40819	2.14019	up
MW0143975	7-Hydroxylauric acid	Aldehyde,Ketones,Esters	Esters	C12H24O3	3	0.7302	70393-62-3	2854	2239.26	1825.56	1317.17	1634.31	2252.34	16833.1	5598.57	16412.2	9394.2	5635.28	7249.32	1.34473	0.0115863	0.0299805	0.198333	-2.334	down
MW0055187	Myrsinone	Aldehyde,Ketones,Esters	Ketones	C17H26O4	3	0.7299	145040-57-9	66493.9	102919	110289	120958	132953	194175	28261.9	15352.2	15999.5	11560	12166.5	16294.9	1.42371	0.00158789	0.00606044	7.30453	2.86879	up
MW0015049	6-Ketomyristic acid	Hormones and hormone related compounds	Hormones and hormone related compounds	C14H26O3	3	0.7298	1619-89-2	3667.37	3124.96	2210.98	3311.44	1930.02	1680	8924.46	12366.2	8855.28	19838.4	5369.58	14565.4	1.3294	0.00719496	0.0204465	0.227759	-2.13442	down
MW0148416	Dibenz[a,h]anthracene	Benzene and substituted derivatives	Benzene and substituted derivatives	C22H14	3	0.7293	53-70-3	8750.27	12340.6	5983.4	6412.33	5644.06	7829.65	1774.24	1717	1756.72	2460.72	1869.34	2072.26	1.42834	0.00210662	0.0075591	4.03083	2.01108	up
MW0106496	dl-Alanyl-dl-phenylalanine	Organic acid and Its derivatives	Organic acid and Its derivatives	C12H16N2O3	3	0.7292	1999-45-7 | 59905-28-1	3960.22	2352.43	3770.39	4415.79	3659	4066.32	1460.08	1894.73	3516.71	1677.37	1182.15	1396.55	1.17546	0.00234013	0.00826566	1.99721	0.997987	up
MW0115397	cis-4-Hydroxycyclohexylacetic acid	Organic acid and Its derivatives	Organic acid and Its derivatives	C8H14O3	3	0.7284	68592-22-3	764.42	867	636.32	691.07	1757.88	1247.36	8763.01	8668.24	7820.94	6590.46	7980.22	9039.74	1.44888	3.39953e-07	8.89705e-06	0.122058	-3.03437	down
MW0152664	L-Histidine beta-naphthylamide	Heterocyclic compounds	Indole and Its derivatives	C16H16N4O	3	0.728	7424-15-9	6149.02	4174.1	15595.1	12687.1	6832.9	6821.85	4209.78	3529.83	3687.24	3721.09	3266.12	3550.76	1.1415	0.0378179	0.0783146	2.37926	1.25051	up
MW0049235	Desogestrel	Alcohol and amines	Alcohols	C22H30O	3	0.7272	54024-22-5	2810.79	6827.43	7611.5	7849.2	8515.85	18107.2	23349.9	23825.2	26593.7	25719.1	28395.9	31103.4	1.26177	7.11599e-05	0.000557115	0.325322	-1.62006	down
MW0125561	N-[3-(1H-imidazol-4-yl)propyl]-N'-methylthiourea	Heterocyclic compounds	Heterocyclic compounds	C8H14N4S	3	0.7222	34970-65-5	6125.03	1812.37	4180.25	3048.86	3662.71	3409.42	10586.9	6291.35	4818.99	10870.5	6593.91	5247.27	1.0741	0.0179928	0.0427717	0.500769	-0.997783	down
MW0114591	Hexanal dihexyl acetal	Aldehyde,Ketones,Esters	Aldehydes	C18H38O2	3	0.7201	33673-65-3	4909.48	7066.25	7599.49	9555.79	11335.6	12134.7	3887.73	4306.64	3406.78	3827.07	4754	4795.54	1.24225	0.00857221	0.0237707	2.10593	1.07445	up
MW0006086	Aspulvinone E	Benzene and substituted derivatives	Phenolics	C17H12O5	3	0.7199	49637-60-7	4198.39	2960.48	4566.41	4464.64	3626.12	4161.37	1757.4	1024.06	1556.96	997.77	924.98	864.92	1.40313	8.03785e-06	0.000109891	3.36474	1.75049	up
MW0111080	2-[6-(2-Hydroxy-2-phenylethyl)-1-methyl-2-piperidyl]-1-phenylethanol	Benzene and substituted derivatives	Benzene and substituted derivatives	C22H29NO2	3	0.7195	552-72-7	12389.8	18050.3	19678.6	24020.7	26284.2	38035.1	5553.34	3017.06	3998.75	656.43	1302.53	3731.32	1.31552	0.00215336	0.00769497	7.58286	2.92274	up
MW0006945	D-Vacciniin	Benzene and substituted derivatives	Benzene and substituted derivatives	C13H16O7	3	0.7192	14200-76-1	91133	118609	82089.9	91913.8	86016.7	93106.6	74325.2	60517.1	85316.5	50105.1	38797.1	78932.9	1.02604	0.010301	0.027456	1.45072	0.536765	up
MW0159322	Veratridine	Alkaloids	Alkaloids	C36H51NO11	3	0.7185	71-62-5	61401.6	58881.5	63054.9	63271.8	59220.5	56418.8	1229.36	1874.33	1159.5	1657.68	1233.73	509.93	1.47177	1.89202e-08	7.99702e-07	47.2631	5.56264	up
MW0006472	Cannabidiolic acid	Benzene and substituted derivatives	Benzene and substituted derivatives	C22H30O4	3	0.7182	1244-58-2	462.25	2019.64	444.04	340.06	1338.07	4758.46	4564.03	7480.21	6604.56	4232.85	3778.39	5778.44	1.14348	0.00189465	0.00694201	0.288624	-1.79274	down
MW0143158	4-(beta-D-ribofuranosyl)aminobenzene 5'-phosphate	Organic acid and Its derivatives	Organic acid and Its derivatives	C11H16NO7P	3	0.7175	173932-55-3	92994.5	89460.2	95840.1	96191.2	90031.6	85772.7	10829	17772.2	9548.87	13654.7	8651.3	11367.6	1.46924	9.65046e-12	4.41991e-09	7.66168	2.93766	up
MW0109848	Thr-Ala	Amino acid and Its metabolites	Small Peptide	C7H14N2O4	3	0.7163	56217-50-6	349636	260725	373726	337192	352878	367885	101900	120922	363698	191746	205902	253150	1.01697	0.0164019	0.0396765	1.65038	0.722797	up
MW0004017	2',5'-Dichlorobiphenyl-3-ol	Benzene and substituted derivatives	Benzene and substituted derivatives	C12H8Cl2O	3	0.7142	53905-29-6	761.63	466.54	912.14	504.33	490.15	598.65	2307.58	1882.76	2297.92	2104.98	746.3	1983.47	1.27192	0.00235696	0.00829772	0.329722	-1.60068	down
MW0002579	(3,5-Dimethoxy-benzoylamino)-acetic acid	Benzene and substituted derivatives	Benzene and substituted derivatives	C11H13NO5	3	0.7142	62098-74-2	3415.01	4683.21	3432.97	4042.84	2777.44	2519.52	6468.09	8334.09	5537.3	5980.3	7147.96	5667.14	1.30047	0.00029964	0.00169078	0.533309	-0.906956	down
MW0156311	Acid yellow 3	Benzene and substituted derivatives	Benzene and substituted derivatives	C18H9NNa2O8S2	3	0.7137	8004-92-0 | 83711-72-2	29290.7	15651.3	40048.6	37420.5	40861.5	39320	124502	113840	105968	116551	120616	118612	1.39618	5.59544e-08	1.92203e-06	0.289381	-1.78896	down
MW0008617	N-[(4-{[([1,1'-Biphenyl]-2-yl)methyl](2-methylpropyl)amino}-1-[2-(2,4-difluorobenzoyl)benzoyl]pyrrolidin-2-yl)methyl]-3-{4-[(2,4-dioxo-1,3-thiazolidin-5-ylidene)methyl]phenyl}prop-2-enamide	Benzene and substituted derivatives	Benzene and substituted derivatives	C49H44F2N4O5S	3	0.7137	337307-06-9	44350.3	43381.5	41646.5	48399.4	45987	47107.6	114437	95430.1	101884	97314.7	83152.8	91147.4	1.46064	3.86615e-05	0.000356516	0.464327	-1.10679	down
MW0054414	L-Palmitoylcarnitine	FA	CAR	C23H45NO4	3	0.7122	2364-67-2	53877.1	43031.3	46463.8	46261.6	50984.8	63862.1	25828.9	29144	30744.6	29792.2	13411.6	5280.27	1.07038	0.000442228	0.0022672	2.26883	1.18195	up
MW0125950	Octyl 2-furoate	Heterocyclic compounds	Heterocyclic compounds	C13H20O3	3	0.7114	39251-88-2	29727.4	15147.4	23556.8	24991	11698.8	16953.9	5858.43	7292.95	8361.8	8132.68	9641.4	6628.48	1.30976	0.00551729	0.01657	2.65868	1.41071	up
MW0009664	Resorcinol sulfoxide	Benzene and substituted derivatives	Benzene and substituted derivatives	C12H10O5S	3	0.7113	62845-75-4	6690.05	4255.32	7779.08	5431.32	7881.46	7332.4	3277.64	2744.57	3191.59	2347.82	2384.93	2489.09	1.36586	0.000897152	0.00379873	2.39538	1.26026	up
MW0103498	2-Chloro-2'-Deoxyadenosine	Nucleotide and Its metabolites	Nucleotide and Its metabolites	C10H12ClN5O3	3	0.7102	4291-63-8	104.33	104.33	104.33	104.33	104.33	104.33	1305.57	1658.21	1673.91	1134.34	1032.56	1353.89	1.48314	8.19774e-05	0.000622929	0.0767275	-3.70411	down
MW0109046	p-Coumaroyl 3-hydroxytyrosine	Benzene and substituted derivatives	Phenolics	C18H17NO6	3	0.7101	77201-64-0	52213.1	39631.8	56128.1	51992.9	39257.6	52173.3	16090.1	27356.9	11546.1	27533.8	12780.9	14075.8	1.32366	2.81698e-05	0.000286705	2.66399	1.41359	up
MW0151765	Irehine	Alcohol and amines	Amines	C23H39NO	3	0.71	2309-39-9	26068.7	28006.7	19198.4	19158.2	10158.8	18125.6	3323.88	756.07	3544.95	3630.89	500.66	2599.71	1.32348	0.000794428	0.00342714	8.40868	3.07188	up
MW0137262	Acetaminosalol	Heterocyclic compounds	Heterocyclic compounds	C15H13NO4	3	0.7087	118-57-0	10746.2	10138.4	5049.37	5294.21	10726.2	5098.37	13091.1	18635.5	11334.1	18700.6	15053	20613.7	1.18201	0.00151449	0.00583705	0.482949	-1.05006	down
MW0126417	Raltegravir	Heterocyclic compounds	Heterocyclic compounds	C20H21FN6O5	3	0.7067	518048-05-0	24858.1	31449.9	24319.7	33049.1	25201	26879.5	7845.88	8829.24	8413.46	8517.18	9112.11	6158.59	1.45926	2.17397e-05	0.000232398	3.39135	1.76186	up
MW0138079	Epigallocatechin	Benzene and substituted derivatives	Benzene and substituted derivatives	C15H14O7	3	0.7065	970-74-1	4039.95	2675.15	3154	7474.83	3911.88	2906.61	10237.6	19748.8	8436.07	18447	16560.9	23235	1.32927	0.00263165	0.00900474	0.249959	-2.00023	down
MW0123850	Erythorbic acid	CoEnzyme and vitamins	CoEnzyme and vitamins	C6H8O6	3	0.7065	89-65-6	22522.7	64284.6	141042	52860.4	53961.6	56559.1	26221.4	24798.8	12001.6	27996.9	18326.8	17683.2	1.14452	0.0419522	0.0855227	3.07986	1.62287	up
MW0150718	Hedamycin	Benzene and substituted derivatives	Benzene and substituted derivatives	C41H50N2O11	3	0.7058	11048-97-8	11	11	11	11	11	11	323.65	506.36	291.77	423.84	306.25	338.39	1.48527	0.000140715	0.000936281	0.0301334	-5.05249	down
MW0114215	D-Glycero-D-gulo-heptose	Carbohydrates and Its metabolites	Sugars	C7H14O7	3	0.7055	3146-50-7 | 62475-58-5	24978.5	13544.7	30457	21673	28046.9	25869.3	136916	125191	116534	128173	132644	130440	1.45552	1.33493e-10	3.66838e-08	0.187777	-2.4129	down
MW0159449	Zephyranthine	Alkaloids	Alkaloids	C16H19NO4	3	0.7052	2030-55-9	3.35	3.35	3.35	3.35	3.35	3.35	539.74	289.06	299.71	203.35	266.71	281.08	1.48411	0.00125012	0.00500048	0.0106935	-6.54712	down
MW0105623	Anandamide 0-phosphate	Alcohol and amines	Amines	C22H38NO5P	3	0.7013	183323-26-4	21558.3	19107.9	21746.6	21050.7	39808.2	23923.9	1058.97	2050.12	2816.17	3769.02	4375.91	1291.72	1.40713	0.000748116	0.00329459	9.58186	3.26031	up
MW0001716	1-tert-butyl-3-(naphthalen-1-ylmethyl)-1H-pyrazolo[3,4-d]pyrimidin-4-amine	Benzene and substituted derivatives	Benzene and substituted derivatives	C20H21N5	3	0.7011	221244-14-0 | 956025-48-2	1511.14	927.16	1726.67	1326.23	1203.84	1373.63	2911.52	3127.24	2727.46	3245.76	2341.4	3429.63	1.37972	1.74417e-05	0.000196433	0.453729	-1.1401	down
MW0017100	Chrysanthemic acid	Organic acid and Its derivatives	Organic acid and Its derivatives	C10H16O2	3	0.6972	10453-89-1 | 26771-11-9	8175.68	5357.98	6701.34	8416.59	4564.15	5562.78	1236.43	1215.72	1055.74	2022.68	759.1	1095.34	1.42402	0.000286788	0.00163505	5.25098	2.39259	up
MW0103476	AICA ribonucleotide	Nucleotide and Its metabolites	Nucleotide and Its metabolites	C9H15N4O8P	3	0.6972	3031-94-5	62.37	62.37	62.37	62.37	62.37	62.37	1515.04	3178.32	1152.92	2060.61	1544.98	1076.67	1.47259	0.00315728	0.0105039	0.0355434	-4.81427	down
MW0143587	5-Chloro-3-(4-methylsulfonylphenyl)-2-pyridin-3-ylpyridine	Heterocyclic compounds	Heterocyclic compounds	C17H13ClN2O2S	3	0.6964	202409-31-2	3715.55	3537.44	4300.17	3270.79	4550.8	3581.54	6343.27	7703.11	5375.81	7945.47	8818.73	7101.37	1.36131	0.000525229	0.00258661	0.530318	-0.91507	down
MW0063326	Reticulataxanthin	Terpenoids	Triterpene	C33H44O2	3	0.6961	28368-09-4	2006.84	708.58	1352.74	1268.29	1449.29	2279.27	4565.64	3897.53	6006.31	2765.77	1877.54	2909.83	1.1413	0.0140255	0.0349114	0.411623	-1.28061	down
MW0122761	Aldehyde Reactive Probe (trifluoroacetate salt)	Others	Others	C14H22F3N5O6S	3	0.695	627090-10-2	3399.58	3410.58	3948.94	3593.5	4338.76	3982.68	54302.6	46734.8	43271.4	49658.1	43602.1	45613.2	1.48666	1.53097e-06	3.03006e-05	0.0800687	-3.64262	down
MW0142118	Naphthalene-2,6-disulfonic acid	Benzene and substituted derivatives	Benzene and substituted derivatives	C10H8O6S2	3	0.6932	581-75-9	2073.42	1534.83	1572.92	1668.26	1827.35	1938.56	1259.06	1327.71	1419.96	1637.56	1216.36	1580.99	1.07644	0.00947274	0.0257224	1.2575	0.330555	up
MW0062239	Prostaglandin E2 Ethanolamide	Hormones and hormone related compounds	Hormones and hormone related compounds	C22H37NO5	3	0.6931	194935-38-1	2431.52	661.13	4690.44	3425.88	3449.33	3773.3	132.22	132.25	132.23	131.46	132.24	132.22	1.4222	0.00347691	0.0113745	23.254	4.53941	up
MW0122971	Austalide B	Heterocyclic compounds	Heterocyclic compounds	C26H34O8	3	0.6926	81543-02-4	1.14221e+06	713741	1.87454e+06	1.73869e+06	1.52767e+06	1.16664e+06	814872	609269	809177	517634	763596	680802	1.14785	0.0121501	0.0311168	1.94584	0.960395	up
MW0007535	Maclurin	Benzene and substituted derivatives	Benzene and substituted derivatives	C13H10O6	3	0.6926	519-34-6	10779.7	6916.01	12584.6	8319.61	11856.4	11379.4	3729.49	3598.43	3784.6	2882.24	3725.48	3280	1.41855	0.00055182	0.00268866	2.94452	1.55803	up
MW0123180	Butalbital	Heterocyclic compounds	Heterocyclic compounds	C11H16N2O3	3	0.6924	77-26-9	50125.6	41977.9	56233.2	56553.4	51977.1	54147.8	115199	105455	98159	107965	111659	109875	1.45685	9.87239e-09	4.96915e-07	0.47973	-1.05971	down
MW0126542	Sertindole	Heterocyclic compounds	Indole and Its derivatives	C24H26ClFN4O	3	0.6921	106516-24-9	3311.99	7506.62	4043.74	3595.78	3733.5	4236.1	2759.13	1233.01	2147.59	1947.76	2330.45	2582.01	1.19421	0.0150563	0.0370079	2.03291	1.02355	up
MW0168657	Daphnetin	Aldehyde,Ketones,Esters	Ketones	C9H6O4	3	0.6916	486-35-1	47506.2	32312	28384.1	53319.9	61321.6	59021.8	48457.3	17987.3	17987.9	14848	18487	16381.1	1.11362	0.0095918	0.0259177	2.10114	1.07118	up
MW0138805	Lobaric acid	Organic acid and Its derivatives	Organic acid and Its derivatives	C25H28O8	3	0.6907	522-53-2	7981.48	8862.02	8315.13	9388.45	7685.11	7900.98	5402.55	3475.45	4329.04	4184.37	3457.53	4408.23	1.41156	1.12605e-06	2.32661e-05	1.98491	0.989072	up
MW0143561	5-amino-6-(D-ribitylamino)uracil	Heterocyclic compounds	Heterocyclic compounds	C9H16N4O6	3	0.6878	17014-74-3	3107.83	2565.9	1423.51	2141.09	2805.43	2649.36	2000.68	952.16	1310.94	1692.22	1207.04	1851.52	1.03033	0.0107237	0.0282538	1.62993	0.704812	up
MW0052789	Exemestane	Heterocyclic compounds	Heterocyclic compounds	C20H24O2	3	0.6863	107868-30-4	4198.76	6526.54	7303.75	7999.16	8859.86	13468.6	4239.99	4262.61	5374.48	5344.83	4216.8	3981.48	1.04953	0.0389196	0.0804144	1.76354	0.818475	up
MW0007189	Fluotrimazole	Benzene and substituted derivatives	Benzene and substituted derivatives	C22H16F3N3	3	0.6858	31251-03-3	6226.64	4765.63	6133.07	6018.94	4390.81	5328.91	1101.63	834.3	768.41	1080.21	929.9	883.46	1.47378	2.04564e-05	0.000219587	5.87076	2.55355	up
MW0147491	Cinegalline	Alkaloids	Alkaloids	C23H30N2O6	3	0.6832	20772-38-7	4499.81	4767.47	4238.47	4175.52	4109.95	4328.05	3221.98	2800.62	3390.35	2666.55	2261.89	3990.89	1.21006	0.00225535	0.00800735	1.42477	0.510728	up
MW0146883	Browniine	Alcohol and amines	Alcohols	C25H41NO7	3	0.6827	5140-42-1	2037.08	1312.86	2179.51	2158.14	3404.87	1924.01	32009.9	54353.9	37270.5	47020	59099.4	35230.1	1.47111	0.000232867	0.00138811	0.0491217	-4.34749	down
MW0063649	5-[7,13-Dihydroxy-13-[5-(1-hydroxytridecyl)oxolan-2-yl]tridecyl]-3-(2-oxopropyl)oxolan-2-one	FA	Others	C37H68O7	3	0.6818	206192-81-6	1193.36	975.77	1466.32	1255.55	1614.2	1949.49	486.74	622.7	881.79	337.11	974.64	1001.55	1.10912	0.00359001	0.0116612	1.96414	0.973896	up
MW0017031	Chamissonolide	Heterocyclic compounds	Heterocyclic compounds	C17H24O6	3	0.6816	78853-98-2	70291.3	72483.6	615.67	72707.5	68051.8	64832.6	2491.2	2568.36	1862.73	2676.22	2486.99	2306.49	1.06972	0.00480211	0.0147443	24.2484	4.59982	up
MW0014200	3-Nonanon-1-yl acetate	Organic acid and Its derivatives	Organic acid and Its derivatives	C11H20O3	3	0.6816	7779-54-6	2041.52	3158.13	2995.31	3598.96	2362.53	2857.48	1802.85	1355.68	1807.89	1812.26	1163.54	1914.78	1.23707	0.00196233	0.0071047	1.72608	0.787496	up
MW0119986	4-(Methylnitrosamino)-1-(3-pyridyl)-1-butanol	Heterocyclic compounds	Heterocyclic compounds	C10H15N3O2	3	0.6805	76014-81-8	140622	148806	103365	119971	101210	130132	78665.7	56058.8	65043.2	68820.3	53277.1	77544.9	1.35222	0.000254078	0.0014862	1.86301	0.897638	up
MW0111038	Fenaminosulf	Benzene and substituted derivatives	Benzene and substituted derivatives	C8H10N3NaO3S	3	0.6786	140-56-7	25150.1	19171.8	25293.6	22991.9	24905.9	30883.8	6868.41	7806.23	8451.62	5783.86	7928.32	6474.27	1.45223	4.9391e-05	0.000424145	3.42618	1.7766	up
MW0015696	Dihydroartemisinin	Heterocyclic compounds	Heterocyclic compounds	C15H24O5	3	0.6785	81496-81-3	2764.58	2057.8	2527.66	2248.25	1672.42	1282.81	2963.28	2176.77	3410.06	3831.1	3436.32	3280.2	1.03876	0.0068914	0.0197678	0.65733	-0.605309	down
MEDN0560	Marmesin	Heterocyclic compounds	Heterocyclic compounds	C14H14O4	3	0.6783	13849-08-6	7343.81	5811.93	4731.4	4070.78	4102.81	2982.25	16159.5	13967.5	12992.9	11581.6	8271.18	12311.6	1.3283	0.000251208	0.00147504	0.385777	-1.37416	down
MW0000452	Strychnine	Alkaloids	Alkaloids	C21H22N2O2	3	0.6773	57-24-9	423.08	822.86	708.7	426.86	333.76	371.24	2574.58	1049.04	5203.59	1383.53	2315.56	3091.76	1.29133	0.0177977	0.0423813	0.197624	-2.33917	down
MW0103633	Nicotinate mononucleotide	Nucleotide and Its metabolites	Nucleotide and Its metabolites	C11H15NO9P+	3	0.677	321-02-8	64673.3	62215.3	66652.2	66896.4	62612.7	2666.4	3135.53	6627.79	1513.22	5722.31	3436.61	5025.52	1.16556	0.00466288	0.0144135	12.7928	3.67726	up
MW0115738	3-Methyl-4,8-dihydroxy-3,4-dihydroisocoumarin	Benzene and substituted derivatives	Benzene and substituted derivatives	C10H10O4	3	0.6759	70287-70-6	20433.4	20263.4	12511	14179.9	7896.95	12510.5	2324.04	3395.86	2497.6	3437.02	2485.18	2594.48	1.42289	0.00186759	0.00687954	5.24646	2.39134	up
MW0148653	Docebenone	CoEnzyme and vitamins	CoEnzyme and vitamins	C21H26O3	3	0.6757	80809-81-0	4642.72	60176.4	82043	83208.3	119915	104133	1035.69	1192.1	1547.27	588.97	1642.94	946.31	1.37232	0.00627181	0.0183156	65.3099	6.02923	up
MW0146525	Bacteriopheophytin a	Heterocyclic compounds	Heterocyclic compounds	C55H76N4O6	3	0.6756	17453-58-6	1.57078e+06	2.08885e+06	1.90431e+06	1.72807e+06	2.06349e+06	1.75098e+06	773098	664303	661409	815913	852994	1.09342e+06	1.41637	2.8324e-06	5.02157e-05	2.28475	1.19204	up
MW0108961	N-omega-Propyl-L-arginine	Amino acid and Its metabolites	Amino acid derivatives	C9H20N4O2	3	0.6751	137361-05-8	2784.39	3038.02	3352.13	3929.18	1907.46	2103.35	1141.9	626.97	978.59	1849.73	1903.34	1898.07	1.11246	0.00427055	0.0134736	2.03778	1.027	up
MW0123028	Bendamustine hydrochloride	Others	Medicine	C16H22Cl3N3O2	3	0.6751	3543-75-7 | 97832-05-8	795.28	1990.02	1754.57	602.82	1150.99	953.51	37622.2	37286.3	45196.9	39485.5	41011.6	42520.5	1.46776	3.05643e-07	8.07603e-06	0.0298087	-5.06812	down
MW0103583	Guanosine diphosphate mannose	Nucleotide and Its metabolites	Nucleotide and Its metabolites	C16H25N5O16P2	3	0.6743	3123-67-9	1942.01	970.88	580.76	1662.44	318.03	1710.74	4605.69	18180.4	6259.7	8588.48	6189.97	9448.82	1.31232	0.0115822	0.0299805	0.134868	-2.89037	down
MW0062155	Epoxideoxycorticosterone acetate	Hormones and hormone related compounds	Hormones and hormone related compounds	C23H30O5	3	0.6733	21853-83-8	7843.68	5976.93	9138.77	6734.47	7952.28	7971.45	1726.01	1828.64	2633.17	784.95	1311.22	3001.37	1.3598	2.47068e-06	4.43754e-05	4.04219	2.01514	up
MW0007527	Lucidin	Benzene and substituted derivatives	Benzene and substituted derivatives	C15H10O5	3	0.672	478-08-0	1.24769e+06	1.71148e+06	1.3899e+06	1.35136e+06	1.27879e+06	1.32448e+06	1.20583e+06	1.1763e+06	1.18189e+06	1.22705e+06	1.20176e+06	1.22202e+06	1.01405	0.0456282	0.091858	1.15092	0.202785	up
MW0144448	Aknadicine	Alkaloids	Alkaloids	C19H23NO5	3	0.6705	24148-89-8	3235.39	1748.21	3674.73	3122.79	3891.37	3410.19	40884.6	37272.1	33062	40777.8	41573.6	36629.4	1.47352	6.26417e-07	1.43449e-05	0.0828963	-3.59255	down
FDATN00053	Fludarabine phosphate	Others	Medicine	C10H13FN5O7P	3	0.6703	75607-67-9	8196.06	7381.68	6764.21	7540	7654.42	7152.85	25602.8	36405.6	24426.9	36539.3	11102.4	20154.2	1.3365	0.00592908	0.0175572	0.289755	-1.78709	down
MW0105009	3-Ethenyl-4-hydroxy-2,5-dimethylhex-5-en-2-yl acetate	Aldehyde,Ketones,Esters	Esters	C12H20O3	3	0.6696	79507-90-7	18278.1	25178.8	15771.3	20687.7	19548.6	15456	34259.3	25344.3	24911.6	26303.9	31007.5	32983	1.21833	0.00124871	0.00500048	0.657404	-0.605147	down
MW0103048	Ursolic acid	Terpenoids	Triterpene	C30H48O3	3	0.6682	77-52-1	416.93	410.42	525.7	449.52	235.5	366.13	1597.02	735.33	821	836.07	769.65	946.34	1.27598	0.00759425	0.0214702	0.42139	-1.24677	down
MW0143003	3'alpha-Isopravastatin	Organic acid and Its derivatives	Organic acid and Its derivatives	C23H36O7	3	0.6679	81131-74-0	40926.2	38411.7	44958.4	41682.1	38649.1	36611.8	21984.3	27423.7	29011.4	29675.5	30614.6	35575.1	1.23981	0.000680341	0.00311155	1.38417	0.46902	up
MW0103495	(Z)-4-Decenoic acid	FA	FFA	C10H18O2	3	0.6675	505-90-8	104.62	104.44	106.77	70.23	139.88	117.74	2726.51	1852.27	1933.1	2241.44	1576.6	1897.8	1.47773	7.22241e-05	0.000562243	0.052641	-4.24767	down
MW0103463	Adenosine-3'-5'-diphosphate	Nucleotide and Its metabolites	Nucleotide and Its metabolites	C10H15N5O10P2	3	0.6668	1053-73-2	3108.28	4238.57	5347.7	8161.47	1366.29	473	18921.9	68638.2	21642.2	62222.8	57797	46628.5	1.29887	0.00430778	0.0135289	0.0822739	-3.60342	down
MW0009654	Rebamipide	Benzene and substituted derivatives	Benzene and substituted derivatives	C19H15ClN2O4	3	0.6665	90098-04-7 | 111911-87-6 | 139344-42-6	21520.8	21557.5	30997.7	28161.8	28715.5	27935.5	1025.66	2072.5	2504.32	1083.6	1627.07	1516.03	1.46614	1.66933e-05	0.000189558	16.165	4.0148	up
MW0052666	Estrone glucuronide	Aldehyde,Ketones,Esters	Ketones	C24H30O8	3	0.6664	2479-90-5	3844.12	8405.12	13944.2	12435	2263.25	3901.93	1286.46	1829.6	1858.68	1623.34	692.61	1753.32	1.20259	0.0308314	0.0662948	4.95285	2.30826	up
MW0108755	1-Methyl-3-(1-methyl-1H-indol-3-yl)-4-(pentylamino)-1H-pyrrole-2,5-dione	Aldehyde,Ketones,Esters	Ketones	C19H23N3O2	3	0.6658	861891-50-1	42285.9	30788.6	26159.4	26475.9	26975.1	30315.6	34020.6	32522.4	43277.6	54910.8	57353	53891.7	1.0473	0.0169873	0.0407696	0.663103	-0.592695	down
MW0138752	L-Epicatechin	Flavonoids	Flavonoid	C15H14O6	3	0.6657	7295-85-4 | 17334-50-8	8077.2	4488.25	9473.3	7910.27	7763.07	8006.47	2572.05	2349	1755.47	3815.57	2696.35	3248.15	1.35059	0.00033438	0.00183408	2.78151	1.47587	up
MW0114750	Lacto-N-fucopentaose V	Carbohydrates and Its metabolites	Sugars	C32H55NO25	3	0.6655	60254-64-0	8845.65	6948	8297.39	8649.32	7601.63	9252.91	18986.6	19348	17659.3	17377.4	16347.6	29891.9	1.39897	0.00203004	0.00732094	0.414636	-1.27008	down
MW0131449	5,7,4'-Tri-O-methylcatechin	Heterocyclic compounds	Heterocyclic compounds	C18H20O6	3	0.6644	105330-59-4	744300	432118	986662	822744	792266	888955	218066	270040	289826	286101	272258	271955	1.38997	0.00108562	0.00445268	2.90195	1.53702	up
MW0007840	Monoethyl phthalate	Benzene and substituted derivatives	Benzene and substituted derivatives	C10H10O4	3	0.6643	2306-33-4	281.79	200.87	290.33	292.43	198.65	311.34	8.31	8.31	8.31	8.31	8.31	8.31	1.48548	5.68935e-05	0.000468094	31.5967	4.9817	up
MW0148963	Epothilone A	Aldehyde,Ketones,Esters	Ketones	C26H39NO6S	3	0.6637	152044-53-6	67069.2	64520.2	69121.3	69374.7	64932.3	61860.7	1575.81	3250.42	1406.85	1995.51	713.06	925.7	1.46387	3.875e-09	2.87797e-07	40.2214	5.32989	up
MW0141310	Oxacyclododecan-2-one	Aldehyde,Ketones,Esters	Ketones	C11H20O2	3	0.6634	1725-03-7 | 39282-36-5 | 34817-44-2	6710.96	6794.46	5409.6	5420.89	3087.91	5871.04	1930.04	1147.31	1076.49	2485.65	1294.14	2183.58	1.34437	0.000390124	0.00205376	3.29091	1.71849	up
MW0053909	Hexanoyl-coenzyme a	CoEnzyme and vitamins	CoEnzyme and vitamins	C27H46N7O17P3S	3	0.6634	5060-32-2	51.52	51.52	51.52	51.52	51.52	51.52	892.73	1020	1787.83	918.97	1005.73	976.68	1.48103	0.00064707	0.00300363	0.0468226	-4.41665	down
MW0109048	Pemetrexed	Others	FDA	C20H21N5O6	3	0.6628	137281-23-3	6277.15	6089.28	6035.58	7338.55	6145.69	7302.71	2301.72	2324.56	1543.51	1932.57	1826.42	3084	1.4299	1.57794e-07	4.60189e-06	3.01157	1.59052	up
MW0055136	Mupirocin	FA	Others	C26H44O9	3	0.6598	12650-69-0	5896.32	4751.04	6159.16	6325.88	3628.37	6754.05	4794.15	3674.46	1573.45	1710.68	2376.54	4162.35	1.04621	0.00611207	0.0179444	1.83225	0.873616	up
MW0063415	Salirasib	Organic acid and Its derivatives	Organic acid and Its derivatives	C22H30O2S	3	0.6598	162520-00-5 | 166445-40-5	5885.57	12220	4439.04	7956.11	5909.37	8394.27	1643.42	1877.21	1950.88	1594.67	2323.19	1337.04	1.39722	0.00369966	0.0119608	4.17702	2.06247	up
MW0004284	4-(3-Hydroxybutyl)phenol	Benzene and substituted derivatives	Phenolics	C10H14O2	3	0.6597	69617-84-1	7.8579e+06	6.36211e+06	8.8052e+06	8.93176e+06	8.10763e+06	8.43819e+06	73512.5	86288.2	113432	51004.2	71566	69019	1.48398	4.55233e-06	7.14846e-05	104.347	6.70525	up
MW0109431	Propylene glycol diacetate	Aldehyde,Ketones,Esters	Esters	C7H12O4	3	0.6591	623-84-7	8.25	8.25	8.25	8.25	8.25	8.25	310.76	344.24	462.15	241.37	225.12	345.66	1.48357	0.000289262	0.00164574	0.025657	-5.28451	down
MW0000741	4-Tert-butylphenoxyacetic acid	Benzene and substituted derivatives	Benzene and substituted derivatives	C12H16O3	3	0.6586	1798-04-5	2.28667e+06	2.34057e+06	2.22715e+06	2.24723e+06	2.12108e+06	2.17922e+06	1.72046e+06	1.51918e+06	1.64529e+06	1.59793e+06	1.46912e+06	1.76688e+06	1.42314	2.1783e-06	4.04458e-05	1.37896	0.463581	up
MW0103653	Ribavirin	Nucleotide and Its metabolites	Nucleotide and Its metabolites	C8H12N4O5	3	0.6582	36791-04-5	38257.7	39815.9	32058.5	30393.3	30743.3	27823.2	18678.1	13909.1	15085.7	16928.1	15311.4	16563	1.4235	0.000137983	0.000927082	2.06365	1.0452	up
MW0112246	2-O-Benzoyl-D-glucose	Benzene and substituted derivatives	Benzene and substituted derivatives	C13H16O7	3	0.6576	63029-01-6	20684.3	11419	18587.6	13664.1	10467.5	15367.5	4906.73	6827.81	6211.63	12386	9430.53	7001.34	1.16119	0.00541338	0.0163114	1.92862	0.94757	up
MW0013003	1-Stearoyl-2-linoleoyl-sn-glycero-3-phosphoethanolamine	GP	PE	C41H78NO8P	3	0.6554	7266-53-7	1.55788e+06	979884	2.12896e+06	1.03529e+06	1.21952e+06	1.02388e+06	1.75382e+06	4.00083e+06	3.45461e+06	3.54644e+06	3.4652e+06	1.13385e+06	1.03539	0.0192442	0.0450837	0.457824	-1.12713	down
MW0157160	Spheroidene	Terpenoids	Terpenoids	C41H60O	3	0.6553	13836-61-8	10498.9	8635.88	8687.6	7087.13	7207.14	6393.42	9871.86	9555.8	9602.24	11050.1	12534.2	10206.7	1.04956	0.0120539	0.0309597	0.772195	-0.372962	down
MW0004531	4-[[4-(4-Chlorophenyl)-2-thiazolyl]amino]phenol	Benzene and substituted derivatives	Benzene and substituted derivatives	C15H11ClN2OS	3	0.6552	312636-16-1	1660.94	1558.89	2910.69	580.29	700.69	680.02	12674.6	7284.28	11267	11116	3759.24	9717.56	1.3309	0.00140136	0.00546231	0.144961	-2.78626	down
MW0153823	Selenium dimethyldithiocarbamate	Others	Others	C12H24N4S8Se	3	0.6529	144-34-3	190.13	195.82	90.38	69.42	13.88	13.88	1236.07	806.92	1186.13	684.98	787.11	805.57	1.28542	0.000149756	0.00098217	0.104146	-3.26332	down
MW0146480	Avizafone	Aldehyde,Ketones,Esters	Ketones	C22H27ClN4O3	3	0.6524	65617-86-9	47308.9	42565.3	45342	65366.2	32215.1	42365.6	107390	98193	91403.2	100529	104039	102310	1.39354	7.52941e-06	0.000105195	0.455671	-1.13393	down
MW0140534	4-Hydroxyphenylacetaldoxime	Benzene and substituted derivatives	Phenolics	C8H9NO2	3	0.6524	23745-82-6	3943.78	3570.05	4675.12	5482.6	5147.57	5465.79	736.75	1264.93	839.17	1312.57	981.67	1173.85	1.44488	4.68307e-05	0.000412183	4.48331	2.16456	up
MEDN1074	Allocholic acid	Bile acids	Bile acids	C24H40O5	3	0.6518	2464-18-8	287780	317969	210950	236196	199137	232934	16827	7279.78	9582.73	13959.9	5274.52	20730.7	1.45392	4.83428e-05	0.000417755	20.1612	4.33351	up
MW0115850	(2E,6E)-2,6-bis(pyridin-4-ylmethylene)cyclohexanone	Aldehyde,Ketones,Esters	Ketones	C18H16N2O	3	0.6518	871361-88-5 | 18977-41-8	56860.7	71520	51010.2	48986.1	55242.2	46058.4	95471.3	125273	67490	127018	159214	104591	1.26711	0.0050947	0.0155558	0.485493	-1.04248	down
MW0154559	N-Nitrosofolic acid	Heterocyclic compounds	Heterocyclic compounds	C19H18N8O7	3	0.651	29291-35-8	391.48	391.48	391.48	391.48	391.48	391.48	18043.2	17939.8	11850.8	17388	16233.8	15298.2	1.48754	1.52682e-05	0.000177034	0.0242769	-5.36427	down
MW0147388	Chlordane	Others	Others	C10H6Cl8	3	0.6509	12789-03-6 | 57-74-9 | 5103-74-2 | 5103-71-9 | 33442-85-2	3243.73	2611.49	3874.58	3271.17	5354.36	3875.24	1157.32	1848.95	3202.94	1587.99	1582.82	1601.56	1.19894	0.00331647	0.0109408	2.02435	1.01746	up
MW0169067	Diflufenican	Heterocyclic compounds	Heterocyclic compounds	C19H11F5N2O2	3	0.648	83164-33-4	5397.05	5602	5846.04	6226.47	5976.52	5907.75	4312.01	4552.93	4444.74	3877.31	4411.59	5345.91	1.29745	0.000351462	0.00189005	1.29733	0.375543	up
MW0149188	Ficine	Benzene and substituted derivatives	Benzene and substituted derivatives	C20H19NO4	3	0.6467	2520-36-7	37400.7	58242.6	29343.8	33699.2	9709.3	26113.2	1089.18	603.54	11490.9	5877.21	3486.11	13249.6	1.13786	0.00795005	0.0223154	5.43374	2.44194	up
MW0143220	4,5-Dihydroxyphthalic acid	Benzene and substituted derivatives	Benzene and substituted derivatives	C8H6O6	3	0.6454	63958-66-7	15174.5	9981.66	15348.7	14568.5	9910.06	14408.1	23045.1	21183.9	20408	22787.4	22234.8	23244.8	1.31948	0.000120465	0.000827594	0.597361	-0.743325	down
MW0113970	Benzyl beta-D-Arabinopyranoside	Others	Others	C12H16O5	3	0.6435	5329-50-0 | 7473-38-3	3470.39	3055.48	15841.5	10964.1	2690.25	4431.26	67609.9	61820.1	57545.1	63292.2	65500.1	64411.6	1.38993	1.01061e-08	4.96915e-07	0.106405	-3.23236	down
MW0129922	1-Methoxyficifolinol	Benzene and substituted derivatives	Phenolics	C26H30O5	3	0.6419	129280-35-9	11250.1	15012.7	13913	11343.7	16070.6	12767.6	13263.7	6382.19	5651.44	2059.96	3721.32	5147.93	1.12128	0.00372169	0.0120038	2.2182	1.14939	up
MW0106559	D-Pyroglutamic acid	Amino acid and Its metabolites	Amino acids	C5H7NO3	3	0.6415	4042-36-8	82.62	82.62	84.12	82.62	82.62	82.62	2204.02	1040.23	1227.39	1830.91	1181.76	1317.67	1.47649	0.000661816	0.00305146	0.0564896	-4.14587	down
MW0013974	3beta-Acetoxy-19alpha-hydroxy-12-ursene	Others	Hydrocarbon derivatives	C32H52O3	3	0.6403	273223-68-0	22092.9	7387.38	11469.9	12592.3	13478	16657.4	3288.43	2476.23	2874.61	2240.16	1181.46	2844.85	1.38534	0.00226865	0.0080442	5.6138	2.48898	up
MW0144869	Aldrite	Others	Hydrocarbon derivatives	C12H8Cl6	3	0.6399	309-00-2	7235.31	6857.54	7462.96	6857.87	7119.04	7150.27	7554.2	7556.35	7450.43	7756.15	7837.71	7884.45	1.23133	0.00101551	0.00419883	0.927099	-0.109204	down
MW0006997	Estragole	Benzene and substituted derivatives	Phenolics	C10H12O	3	0.6375	140-67-0	1.43943e+06	1.14444e+06	1.60247e+06	1.5793e+06	1.49565e+06	1.45599e+06	12933.9	15965.8	21471.1	6991.75	12764.9	11318.6	1.47986	4.05996e-06	6.56281e-05	107.031	6.74189	up
MW0011239	Dihydroroseoside	Others	Hydrocarbon derivatives	C19H32O8	3	0.6373	142235-28-7	1014.43	575.01	1285.48	727.54	803.95	271.33	23981.5	10365.9	18112.7	10980.9	11966.3	28386.1	1.43329	0.00300752	0.0100777	0.0450678	-4.47176	down
MW0063622	Sphingosine 1-phosphate	SP	SM	C18H38NO5P	3	0.6358	26993-30-6	15508.9	9624.57	13532.3	12048.3	11369	12547.1	79945.2	112149	69355.3	108818	115987	88450.7	1.46999	0.000115964	0.000804717	0.129858	-2.94499	down
MW0007090	Etobenzanid	Benzene and substituted derivatives	Benzene and substituted derivatives	C16H15Cl2NO3	3	0.6354	79540-50-4	11451.4	9305	14230.4	14653.6	12760	13331.7	110182	106383	92947.5	102242	105797	103833	1.48163	2.26093e-08	8.87576e-07	0.121876	-3.03651	down
MEDP1264	Deoxy-5-methylcytosine-ester	Nucleotide and Its metabolites	Nucleotide and Its metabolites	C10H16N3O7P	3	0.6351	2498-41-1	4582.03	2804.27	4349.15	3465.87	3143.2	4175.61	840.77	1211.15	761.87	1090.15	750.64	924.38	1.44238	0.000119281	0.000823576	4.03662	2.01315	up
MW0103525	Deoxyuridine-5'-diphosphate	Nucleotide and Its metabolites	Nucleotide and Its metabolites	C9H14N2O11P2	3	0.6344	4208-67-7	8856.1	5841.1	8928.81	8090.07	7432.13	6165.94	9350.5	39124.4	9710.76	34252.2	26414.7	23874.3	1.14998	0.02295	0.052468	0.317488	-1.65522	down
MW0114391	Enoximone	Aldehyde,Ketones,Esters	Ketones	C12H12N2O2S	3	0.6333	77671-31-9	9347.27	6512.88	14089.7	11923.1	13436.2	9228.19	3739.9	4311.36	4404	2984.5	4280.81	3489.55	1.36615	0.00180044	0.00671999	2.78057	1.47538	up
MW0108132	Melphalan	Amino acid and Its metabolites	Amino acid derivatives	C13H18Cl2N2O2	3	0.6323	148-82-3	469.6	1043.28	512.13	1369.52	483.54	419.65	12912.8	10047.5	11606.9	17111.6	12295.7	10455.4	1.44956	7.68497e-05	0.000591549	0.0577419	-4.11424	down
MW0141364	13,14-dihydro-15-keto-tetranor Prostaglandin D2	Hormones and hormone related compounds	Hormones and hormone related compounds	C16H26O5	3	0.6309	1204116-69-7	4390.98	3799.99	3816.11	4321.18	3431.56	3661.88	1568.18	2515.36	1888.04	3170.23	2951.74	1771.99	1.2148	0.000958349	0.00400713	1.6892	0.756342	up
MW0118724	2-Methyl-3-(pyrimidin-2-YL)propanoic acid	Organic acid and Its derivatives	Organic acid and Its derivatives	C8H10N2O2	3	0.6307	819850-14-1	15.75	15.75	15.75	15.75	15.75	15.75	1685.71	2081.74	1890.13	1282.87	2114.27	1357.26	1.48788	7.70924e-05	0.000591759	0.00907608	-6.78371	down
MW0006352	Bicalutamide	Benzene and substituted derivatives	Benzene and substituted derivatives	C18H14F4N2O4S	3	0.629	90357-06-5	4465.81	6313.89	5913.54	5107.59	5596.36	5874.13	1265.13	758.62	478.64	1808.91	328.91	2138.97	1.31342	7.66454e-07	1.69856e-05	4.90787	2.2951	up
MW0006795	Dicofol	Benzene and substituted derivatives	Benzene and substituted derivatives	C14H9Cl5O	3	0.6263	115-32-2	85347.6	82104	87959.2	88281.4	82628.4	3518.78	5183	10050.5	1885.89	9959.01	6405.38	8491.7	1.1109	0.00505622	0.0154727	10.2402	3.35618	up
MW0142074	2',5'-Dichloro-2-hydroxybiphenyl	Benzene and substituted derivatives	Benzene and substituted derivatives	C12H8Cl2O	3	0.6252	53905-30-9	21957.7	16982.7	22122.7	21260	26104.5	25965.5	10409.1	8596.51	9909.69	8774.72	8487.73	10738.2	1.43106	0.000124413	0.000850464	2.36126	1.23955	up
MW0007392	Irbesartan	Benzene and substituted derivatives	Benzene and substituted derivatives	C25H28N6O	3	0.6246	138402-11-6	22607.6	11060.4	38663.8	25240.5	19193.8	6656.63	2104.97	1411.4	1562.75	1700.48	1716.89	2694.3	1.39111	0.0097689	0.0262158	11.029	3.46322	up
MW0143251	(4-Amino-2-methylpyrimidin-5-yl)methyl trihydrogen diphosphate	Organic acid and Its derivatives	Organic acid and Its derivatives	C6H11N3O7P2	3	0.6245	841-01-0	29552.2	30339.5	34768.4	32400	32129.8	33618.8	24767.8	25750.9	27272.7	24764.9	25183.3	25390.5	1.38394	0.000123375	0.000845474	1.25912	0.332413	up
MW0102971	Normonal	Heterocyclic compounds	Heterocyclic compounds	C16H20ClN3O3S	3	0.6226	73803-48-2	2154.3	1804.65	2563.46	2510.06	2045.67	2344.31	1072	805.16	692.73	893.85	795.69	722.09	1.43772	1.18582e-05	0.000144188	2.69445	1.42999	up
MEDL01890	3-Methylbenzaldehyde	Benzene and substituted derivatives	Benzene and substituted derivatives	C8H8O	3	0.6205	620-23-5	2.62528e+06	2.11872e+06	2.82025e+06	2.76804e+06	2.58624e+06	2.56214e+06	34379.1	38710.9	50233.8	24271.6	32883	33377.5	1.48439	1.83379e-06	3.54878e-05	72.3883	6.17769	up
MW0009707	Salicin	Benzene and substituted derivatives	Benzene and substituted derivatives	C13H18O7	3	0.6143	138-52-3	988.61	1269.89	892.41	995.68	906.58	1097.49	2594.86	3933.2	4225.49	2968.43	2646.41	1820.08	1.38004	0.0025506	0.00878327	0.338163	-1.56421	down
MW0137944	Dicaffeoylputrescine	Heterocyclic compounds	Heterocyclic compounds	C22H24N2O6	3	0.6141	60422-23-3	4295.64	5299.3	9727	6660.75	8893.7	10822.9	3533.69	3693.08	2722.53	4820.6	749.6	2428.11	1.08092	0.00532084	0.0160854	2.54626	1.34838	up
MW0003108	2-Hydroxy-4-trifluoromethyl benzoic acid	Benzene and substituted derivatives	Benzene and substituted derivatives	C8H5F3O3	3	0.6141	328-90-5	1680.93	2543.59	4089.61	3143.6	5163.05	5692.91	578.72	426.01	670.73	1839.4	1620.04	1261.33	1.20044	0.00679875	0.0195416	3.48857	1.80264	up
MW0120797	Verlukast	Organic acid and Its derivatives	Organic acid and Its derivatives	C26H27ClN2O3S2	3	0.614	115104-28-4 | 778545-32-7	4406.11	2761.44	9825.98	5275.31	7414.87	7247.26	2154.06	1152.88	2201.8	3072.74	730.23	2619.08	1.17046	0.00808925	0.0226829	3.09543	1.63014	up
MW0127018	Zoxazolamine	Heterocyclic compounds	Heterocyclic compounds	C7H5ClN2O	3	0.6127	61-80-3	42.71	42.71	42.71	42.71	50.98	47.71	2297.38	2431.34	2928.83	1508.59	2864.54	2248.92	1.4855	0.000102336	0.00072293	0.0188752	-5.72737	down
MW0054403	Loganic acid	Organic acid and Its derivatives	Organic acid and Its derivatives	C16H24O10	3	0.6126	22255-40-9	133.38	26.68	26.68	26.68	26.77	26.68	720.3	869.9	821.32	319.82	438.08	422.93	1.40549	0.00183135	0.00679156	0.0742884	-3.75072	down
MW0009783	Sulfachlorpyridazine	Benzene and substituted derivatives	Benzene and substituted derivatives	C10H9ClN4O2S	3	0.6124	80-32-0	6476.97	3572.84	14585	2895.98	1508.55	2065.86	54327.2	30086.5	47446.2	43640.5	13975.2	41831.7	1.29977	0.0015948	0.00607839	0.134476	-2.89458	down
MEDP0428	Cholesterol	Hormones and hormone related compounds	Hormones and hormone related compounds	C27H46O	3	0.6122	57-88-5	82076.2	68928.2	108318	74095.3	73388.3	82869.9	65167.3	59627.8	67037.2	45768.9	57985.4	72929	1.03275	0.0177932	0.0423813	1.32878	0.410103	up
MW0119987	4-(Methylnitrosamino)-1-(3-pyridyl-N-oxide)-1-butanol	Heterocyclic compounds	Heterocyclic compounds	C10H15N3O3	3	0.6105	85352-99-4	3454.98	2729.2	3467.49	3631.19	3339.24	3302.01	2178.8	2408.36	2127.14	1990.29	1882.47	2602.15	1.33752	6.02087e-05	0.000489508	1.51064	0.595157	up
MW0011869	1,2-Dipalmitoyl-sn-glycerol 3-phosphate	GP	PA	C35H69O8P	3	0.6101	7091-44-3	34195.7	31184.7	35873.4	28821.5	31311.9	25286.3	60289	51629.2	51492.8	59372.2	38938	35439.6	1.21086	0.00564287	0.0168367	0.62819	-0.670727	down
MW0103459	Adenosine tetraphosphate	Nucleotide and Its metabolites	Nucleotide and Its metabolites	C10H17N5O16P4	3	0.6085	58337-43-2	681.23	503.96	629.58	738.71	615.12	639.76	4419.85	13284.9	12616.7	12339.1	10305.9	11016.5	1.46017	0.000637737	0.00297538	0.0595215	-4.07045	down
MW0141590	Nandrolone cypionate	Aldehyde,Ketones,Esters	Esters	C26H38O3	3	0.6061	601-63-8	8082.33	10168.6	6578.12	7620.14	6422.23	7173.43	2709.06	2724.86	3355.64	3025.05	2422.01	575.94	1.21557	3.35775e-05	0.000324898	3.1085	1.63622	up
MW0006337	Bergenin	Benzene and substituted derivatives	Benzene and substituted derivatives	C14H16O9	3	0.6061	477-90-7	4458.57	5283.76	5269	5053.23	5517.17	3638.26	610.37	561.51	639.49	339.31	469.63	486.57	1.46938	1.65908e-05	0.000189177	9.40493	3.23342	up
MW0144883	Allenolic acid	Benzene and substituted derivatives	Benzene and substituted derivatives	C13H12O3	3	0.6042	553-39-9	16315.2	18436.4	31866.5	22258.4	32443.3	31236.2	11979.4	5312.02	11404.7	10098.5	5335.36	12358.2	1.25918	0.00180009	0.00671999	2.70067	1.43332	up
MW0138808	Lonchocarpol A	Heterocyclic compounds	Heterocyclic compounds	C25H28O5	3	0.6038	68236-11-3	14407.6	21346	23445.2	17645	24884.2	19770.7	13983	7084.49	8510.22	4394.72	4473.74	5295.78	1.28684	0.000136295	0.000920243	2.77762	1.47385	up
MW0052875	Faradiol myristate	Aldehyde,Ketones,Esters	Esters	C44H76O3	3	0.6001	193690-82-3	2710.4	3639.75	8283.22	6986.24	4419.37	10939.6	2067.36	593.22	2233.05	1747.73	2412.43	1983.67	1.16091	0.0189678	0.044623	3.35028	1.74428	up
MW0127007	Zinnimidine	Heterocyclic compounds	Heterocyclic compounds	C15H19NO3	3	0.5979	148717-77-5	39337.9	26690.4	47436.2	47778.1	24595	41329.4	84002.3	76808.7	71497.3	78637.8	81380.9	80028.6	1.33357	4.66736e-05	0.000412183	0.480924	-1.05612	down
MW0146924	Butoctamide semisuccinate	Organic acid and Its derivatives	Organic acid and Its derivatives	C16H29NO5	3	0.5972	32838-28-1	5651.04	3601.87	2543.18	2290.12	2190.37	2362.43	8904.91	5571.58	5036.11	6481.54	5644.4	9531.23	1.21208	0.00329513	0.0108965	0.452735	-1.14326	down
FDATP00888	Cetrimonium bromide	Alcohol and amines	Amines	C19H42BrN	3	0.5932	57-09-0	75384.9	72519.8	77684.1	77976.2	72983	69522.7	8137.5	9601.43	5397.17	9124.52	5339.34	6991.06	1.47422	1.21899e-10	3.66838e-08	10.0036	3.32245	up
MW0147649	Clavaminic acid	Organic acid and Its derivatives	Organic acid and Its derivatives	C8H10N2O4	3	0.5915	112296-12-5	25.78	25.8	25.78	25.78	25.79	25.81	1281.23	1167.31	1489.96	604.3	819.49	632.98	1.47767	0.0012788	0.00507823	0.0258103	-5.27591	down
MW0009469	Pioglitazone	Benzene and substituted derivatives	Phenolics	C19H20N2O3S	3	0.5899	111025-46-8	57504.8	45435.2	67058.3	62025.8	64220.7	65219.2	32877.9	50555.2	23851.1	49016.2	23539.8	31933.6	1.15077	0.00223133	0.00794261	1.70684	0.771328	up
MW0010461	[8]-Dehydrogingerdione	Others	Others	C19H26O4	3	0.5887	77334-08-8	28.87	4.16	4.17	20.92	4.18	32.04	549.44	670.16	537.29	855.34	1092.48	1174.24	1.41618	0.000835873	0.00357229	0.0193361	-5.69256	down
MW0146352	Aspidinol	Others	Medicine	C12H16O4	3	0.5877	519-40-4	11300.4	9997.43	9748.46	9207.96	6555.8	9673.91	3180.45	1043.88	3441.88	3262.35	1073.3	3066.88	1.31089	1.00627e-05	0.000126846	3.74842	1.90628	up
MW0004630	4-Amino-6-chloro-1,3-benzenedisulfonamide	Benzene and substituted derivatives	Benzene and substituted derivatives	C6H8ClN3O4S2	3	0.5849	121-30-2	2100.78	1981.13	2362.95	2390.12	2514.52	2519.64	697.92	886.16	648.81	726.6	942.19	538.36	1.44067	2.12804e-07	5.9672e-06	3.12365	1.64323	up
MW0114536	Glucoerucin	Benzene and substituted derivatives	Benzene and substituted derivatives	C12H23NO9S3	3	0.5846	21973-56-8	1766.38	2082	1950.41	1951.81	1985.77	1831.25	4492.38	7142.2	3437.79	5213.58	2630.69	4277.33	1.30282	0.00932861	0.0254064	0.425374	-1.23319	down
MW0115331	Swertiamarin	Aldehyde,Ketones,Esters	Ketones	C16H22O10	3	0.5841	17388-39-5	29805.9	14476.9	39160.4	35003.8	15939	37847.6	639.99	529.53	419.95	465.77	519.32	405.25	1.47179	0.00146934	0.00567897	57.8002	5.853	up
MW0140322	2-Azidoethyl 4-O-beta-D-galactopyranosyl-beta-D-glucopyranoside	Alcohol and amines	Alcohols	C14H25N3O11	3	0.5837	230286-11-0	424.88	229.5	565.92	510.61	408.78	583.48	16.98	16.98	16.98	16.98	16.98	16.98	1.47523	0.000446635	0.00228133	26.7292	4.74034	up
MW0103500	Clofarabine	Nucleotide and Its metabolites	Nucleotide and Its metabolites	C10H11ClFN5O3	3	0.5812	123318-82-1	2613.52	1799.91	2627.86	2682.25	2432.22	2752.96	4031.59	3316.18	3941.54	3289.62	2299.3	3463.55	1.0117	0.0146759	0.0362674	0.732911	-0.44829	down
MW0156419	Robinetinidol-(4alpha->8)-catechin-(6->4alpha)-robinetinidol	Flavonoids	Flavonoid	C45H38O18	3	0.579	85820-29-7	536.03	727.86	668.66	406.41	385.09	577.13	4182.32	1683.88	5577.1	1880.61	1221.44	1972.31	1.30235	0.0258676	0.0579807	0.199858	-2.32296	down
MW0001514	Red Violet 2RN Acid Anthraquinone	Benzene and substituted derivatives	Benzene and substituted derivatives	C21H13NO4	3	0.5777	81-79-8	5089.71	3807.93	5896.36	4944.92	4409.01	5400.27	1424.71	1357.16	735.46	1169.14	1360.55	1015.28	1.43895	1.69413e-05	0.000191583	4.18393	2.06486	up
MW0016421	Cauloside C	Organic acid and Its derivatives	Organic acid and Its derivatives	C41H66O13	3	0.5769	20853-58-1	1240.01	1226.98	937.82	932.78	985.9	921.23	3368.14	3853.01	2683.88	4308.3	4478.97	3981.97	1.44874	0.000101883	0.00072293	0.27541	-1.86035	down
MW0133752	4-O-Methylpinosylvic acid	Organic acid and Its derivatives	Organic acid and Its derivatives	C16H14O4	3	0.574	149697-30-3	10992.6	7164.97	13665	12655.5	13815.3	12176.8	315.32	343.89	321.14	307.34	254.25	450.65	1.47999	9.36768e-05	0.000690662	35.3661	5.14429	up
MW0147382	Chloramphenicol 3-acetate	Benzene and substituted derivatives	Benzene and substituted derivatives	C13H14Cl2N2O6	3	0.5728	10318-16-8	19468.4	11472.5	23804.2	20468.7	20440.5	22587.7	9769	8067.91	9300.34	8235.16	7965.81	10077.9	1.345	0.00139541	0.0054546	2.2136	1.1464	up
MW0055301	Neryl rhamnosyl-glucoside	Terpenoids	Terpenoids	C22H38O10	3	0.556	84534-31-6	113377	107712	115402	115639	108379	103076	15937.6	20013.2	12469.7	17714.5	13808.3	15799	1.47936	3.13061e-10	5.06053e-08	6.93095	2.79305	up
MW0012169	11beta-Hydroxyetiocholanolone	Aldehyde,Ketones,Esters	Ketones	C19H30O3	3	0.5527	739-26-4	17742.4	31395.4	14720.8	18389.5	7992.38	20487.2	643.49	1353.99	801.78	5645.77	3152.72	8181.22	1.22232	0.00336207	0.0110646	5.59825	2.48498	up
MW0109992	Tirofiban	Amino acid and Its metabolites	Amino acid derivatives	C22H36N2O5S	3	0.5472	144494-65-5	258239	229049	262729	231058	241187	245372	210031	195775	123664	200058	192866	224484	1.01341	0.011499	0.0298415	1.27968	0.355779	up
MW0155529	Phrymarolin I	Heterocyclic compounds	Heterocyclic compounds	C24H24O11	3	0.545	38303-95-6	29.68	29.68	29.68	29.68	29.68	29.68	2094.64	866.32	1537.86	940.68	1089.82	2427.55	1.47372	0.00264438	0.00900474	0.0198819	-5.6524	down
MW0114117	Copper gluconate	Alcohol and amines	Alcohols	C12H22CuO14	3	0.5446	527-09-3 | 13005-35-1	3881.46	2457.3	5457.59	7466.02	8235.03	3103.24	60509.1	55327.3	51501.4	56644.9	58620.8	57646.7	1.44706	6.28911e-11	2.46893e-08	0.0899357	-3.47496	down
MW0148542	Dimethoxane	Heterocyclic compounds	Heterocyclic compounds	C8H14O4	3	0.539	828-00-2	10396.3	3725.87	11750.2	6548.49	16251.7	10109.1	2421.21	1616.51	3705.95	2025.95	2510.58	1194.25	1.28187	0.00718533	0.0204465	4.36245	2.12514	up
MW0143720	6-(2-Chloroallylthio)purine	Heterocyclic compounds	Heterocyclic compounds	C8H7ClN4S	3	0.5348	6969-17-1	11093.8	11282.9	8203.76	8206.35	9732.73	14917.2	5964.56	6407.47	6546.76	4681.92	6244.69	4856.13	1.28046	0.0043075	0.0135289	1.82807	0.870319	up
MW0112302	3'-(2'',3''-Digalloylglucosyl)-phloroacetophenone	Organic acid and Its derivatives	Organic acid and Its derivatives	C28H26O17	3	0.5347	152041-20-8	17.95	17.95	17.95	17.95	17.95	17.95	678.72	2335.22	1144.7	1963.47	869.78	381.99	1.45752	0.0116182	0.0300346	0.0146056	-6.09733	down
MW0000339	Morphine N-oxide	Alkaloids	Isoquinoline alkaloids	C17H19NO4	3	0.534	639-46-3	12045.6	8232.87	6944.57	8081.45	8570.24	9223.89	10263.2	10427.5	15010.9	19273.1	19729	18198.2	1.13357	0.0110569	0.0289652	0.571557	-0.807032	down
MW0148183	Decahydro-2-naphthoic acid	Organic acid and Its derivatives	Organic acid and Its derivatives	C11H18O2	3	0.5335	13032-41-2	60915.2	123291	45451.4	59512.7	55163.3	58278.5	21616.6	20058.9	24800.9	18259	13742.8	22947.1	1.3633	0.00909143	0.0248589	3.31572	1.72932	up
MW0147049	Benzeneacetic acid, 3-((acetyloxy)methyl)-1,1a,1b,4,4a,5,7a,7b,8,9-decahydro-4a,7b-dihydroxy-1,6,8-trimethyl-1-((2-methyl-1-oxobutoxy)methy)-5-oxo-9aH-cyclopropa(3,4)benz(1,2-e)azulen-9a-yl ester	Benzene and substituted derivatives	Benzene and substituted derivatives	C35H44O9	3	0.5295	64854-99-5	1666.45	53415.5	57224.8	57434.4	53756.7	51213.7	812	1331.53	800.67	1886.44	521.41	505.57	1.30821	0.00393331	0.0125683	46.8981	5.55146	up
MW0123151	Brassicanal C	Heterocyclic compounds	Heterocyclic compounds	C10H9NO3S	3	0.5288	137761-23-0	7191.3	5046.76	7239.95	6075.43	5369.9	5710.19	15707.8	17310.6	15242.4	16590.1	15676.9	14818.1	1.45801	4.73435e-09	3.2525e-07	0.384217	-1.38001	down
MW0114557	Glucotropaeolin	Benzene and substituted derivatives	Benzene and substituted derivatives	C14H19NO9S2	3	0.5286	499-26-3	382.85	450.58	657.03	620.26	491.52	489.92	8447.5	9560.92	7372.86	10703.9	6778.16	10136.1	1.47772	4.52257e-05	0.000404821	0.0583432	-4.09929	down
MW0103627	NADH	Nucleotide and Its metabolites	Nucleotide and Its metabolites	C21H29N7O14P2	3	0.5225	58-68-4	10.92	10.92	10.92	10.92	10.92	10.92	840.89	1353.42	908.72	982.71	883.91	771.05	1.48783	9.85686e-05	0.000709074	0.0114132	-6.45315	down
MW0004093	3-Methoxy-4-hydroxyphenylglycol sulfate	Benzene and substituted derivatives	Phenolics	C9H12O7S	3	0.5218	71324-20-4	6419.54	10323.9	8986.28	15698.8	6601.21	10522	3580.79	3065.65	3259.97	3498.26	3023.54	3609.81	1.37224	0.00563876	0.0168367	2.92203	1.54697	up
MADP0570	7-Deazaadenosine	Nucleotide and Its metabolites	Nucleotide and Its metabolites	C11H14N4O4	3	0.5208	69-33-0	12842.2	9131.12	8808.17	9899.84	6082.22	4494.83	82423.1	64985.4	78890.2	59112.9	63819.2	87770	1.44872	2.00176e-05	0.000215719	0.117296	-3.09178	down
MW0117882	2,4,6-Trimethyl-1,3,5-dioxathiane	Heterocyclic compounds	Heterocyclic compounds	C6H12O2S	3	0.5189	53897-55-5	40309.2	18045.5	31607.2	48573.7	38222	46014.3	13623.2	25162.5	10062.5	19297.9	8591.53	11722.7	1.19088	0.00269104	0.00910711	2.51832	1.33246	up
MW0127067	Dimethyl diselenide	Heterocyclic compounds	Heterocyclic compounds	C2H6Se2	3	0.5136	7101-31-7	106824	77678.2	136657	121156	141924	95106.4	162856	173948	141851	174918	155721	156431	1.14373	0.00351346	0.0114667	0.703456	-0.507467	down
MW0052767	Etiocholanedione	Aldehyde,Ketones,Esters	Ketones	C19H28O2	3	0.5062	1229-12-5	90527.8	144296	152708	167739	167591	262003	32577.9	15795.3	19987.9	13190.5	11994.4	17742	1.43059	0.00126489	0.00505188	8.84969	3.14563	up
MW0103528	Dephospho-CoA	CoEnzyme and vitamins	CoEnzyme and vitamins	C21H35N7O13P2S	1b	0.8655	3633-59-8	676.82	676.82	676.82	676.82	676.82	676.82	7519.6	7817.28	9957.2	5034.94	4189.46	6539.56	1.46758	0.000763723	0.00333822	0.0989068	-3.33779	down
MEDP1674	Val-Val-Val	Amino acid and Its metabolites	Small Peptide	C15H29N3O4	1b	0.7888	28130-13-4	60270.9	57980.3	62115.2	62342.7	58350.6	55590.3	3909.62	4250.03	3580.49	4790.31	3132.08	4574.79	1.48551	1.29667e-08	6.0394e-07	14.7149	3.87921	up
MW0110113	Tryptophylglycine	Amino acid and Its metabolites	Small Peptide	C13H15N3O3	1b	0.7171	7360-09-0	3359.37	3254.36	3657.62	3047.49	3410.27	3145.71	3637.05	4240.97	3835.55	4082.31	3695.74	3601.4	1.16784	0.00320582	0.0106396	0.860642	-0.216515	down
MW0012222	12S-HHT	FA	Oxidized lipids	C17H28O3	1b	0.679	54397-84-1	74.59	74.59	74.59	74.59	74.59	74.59	1727.19	2210.41	1992.69	1733.73	2200.24	1757.61	1.48854	6.02762e-06	8.76396e-05	0.0385084	-4.69868	down
MW0143647	(8beta,9alpha,11alpha)-5,9,11-Trihydroxyprosta-6,14-dien-1-oic acid	Others	Others	C20H34O5	1b	0.6659	180469-63-0	2756.92	3427.69	2014.29	2809.66	5535.86	2743.61	466.53	1705.36	653.65	1140.77	1194.32	1231.43	1.24103	0.00608847	0.0178943	3.0175	1.59335	up
MEDL00375	Oglufanide	Amino acid and Its metabolites	Small Peptide	C16H19N3O5	2	0.9413	38101-59-6	0.57	0.57	2.86	0.57	0.57	2.87	479.83	267.89	329.4	337.18	491.56	426.79	1.46282	0.000137048	0.000923059	0.00343386	-8.18595	down
FDATN01006	Sodium pantothenate	Others	Medicine	C9H16NNaO5	2	0.935	867-81-2	3046.54	1580.94	3812.56	3065.88	3527.9	3219.69	8787.59	11483.6	27782.1	8781.54	9750.88	17939.8	1.33732	0.0154901	0.0378891	0.215953	-2.21121	down
MW0161649	(1R,10R,12S,17R)-5-amino-11,11,14-trihydroxy-14-oxo-13,15,18-trioxa-2,4,6,9-tetraza-14lambda5-phosphatetracyclo[8.8.0.03,8.012,17]octadeca-3(8),5-dien-7-one	Others	Others	C10H14N5O8P	3	0.9492	150829-29-1	1581.49	1926.2	1490.59	2162.76	2069.26	1848.56	17421.9	17984.5	12900.5	15415.8	6549.49	14890.6	1.44217	0.000757729	0.00332096	0.13009	-2.94241	down
MW0139726	biochanin A 7-O-beta-D-glucoside	Flavonoids	Isoflavones	C22H22O10	3	0.9105	5928-26-7	1240.69	1167.76	1235.73	1177.74	1108.94	1226.26	1131.79	2090.66	1503.53	1559.16	1584.67	1567.3	1.06224	0.0280727	0.0616657	0.758402	-0.398966	down
MW0156119	AFP-07 free acid	FA	Others	C22H30F2O5	3	0.7598	788799-13-3	2537.47	2574.74	2931.69	1906.93	2678.71	2097.89	5118.34	3268.44	3632.45	4186.64	3802.48	5550.62	1.26299	0.00287686	0.00967639	0.576214	-0.795324	down
MW0142290	(Z)-hexadec-2-enoic acid	FA	FFA	C16H30O2	3	0.754	2825-68-5	2700.3	2541.28	4920.86	5913.97	5294.64	4379.77	8579.72	8184.85	7567.6	9355.38	9456.32	8891.14	1.26031	0.000173878	0.00108367	0.494875	-1.01486	down
MW0015915	[(2R,4S,4aR,7aS,7bR)-4-hydroxy-3-(hydroxymethyl)-6,6,7b-trimethyl-2,4,4a,5,7,7a-hexahydro-1H-cyclobuta[e]inden-2-yl] 3-chloro-6-hydroxy-4-methoxy-2-methylbenzoate	Terpenoids	Sesquiterpenoids	C24H31ClO6	3	0.7278	102092-23-9	124519	99947.2	238878	197514	180488	147084	83586.6	87669.2	95554	91125.9	85820.4	88377.5	1.20648	0.0144245	0.0358072	1.85749	0.893352	up
FDATN00065	Vemurafenib	Others	Medicine	C23H18ClF2N3O3S	3	0.7222	918504-65-1	4523.53	2707.93	3306.87	2210.3	1907.57	1464.75	10744.2	26796.5	4286.7	29600	6041.82	10765.1	1.19835	0.0412504	0.0842171	0.182706	-2.4524	down
MW0159735	Triton X-100	Benzene and substituted derivatives	Benzene and substituted derivatives	C16H26O2	3	0.7206	9002-93-1	237167	192876	251240	236058	197782	234994	37305.6	29582.4	36365.6	34925.2	32595.1	44820.4	1.47922	3.29953e-06	5.508e-05	6.26231	2.64669	up
MW0116529	1,1'-(1,4-Dihydro-4-nonyl-3,5-pyridinediyl)bis[1-dodecanone]	Aldehyde,Ketones,Esters	Ketones	C38H69NO2	3	0.7201	158528-02-0	1304.53	1270.66	1110.02	1549.98	1603.11	1930.98	822.82	790.59	786.84	484.55	936.67	812.22	1.26915	0.00114341	0.00466877	1.8925	0.920297	up
MW0139809	(+)-3,4-Dihydro-3,8-dihydroxy-3-methylbenz(a)anthracene-1,7,12(2H)-trione	Heterocyclic compounds	Heterocyclic compounds	C19H14O5	3	0.7166	1991158	16172.6	16055.8	10749.8	8596.38	6376.46	7522.48	18413.4	37208.8	14379.1	36935	33691.9	45506.4	1.18529	0.00782407	0.0220292	0.351753	-1.50736	down
FDATN00392	Ibrutinib	Others	Medicine	C25H24N6O2	3	0.7125	936563-96-1	9084.98	5796.49	9063.15	8328.98	9000.26	10467.8	166676	152403	141864	156032	161475	158792	1.48399	6.58299e-08	2.21952e-06	0.0552063	-4.17902	down
FDATN01406	Pirenzepine hydrochloride	Others	Medicine	C19H23Cl2N5O2	3	0.7084	29868-97-1	5636.27	3140.37	6512.6	5836.07	6273	5282.92	40843.4	37012.4	37398.6	40780.2	35912.1	37102.6	1.46819	7.86111e-10	9.39232e-08	0.142682	-2.80912	down
MW0116764	1-[(4R)-4-(6-Bromo-2H-1,3-benzodioxol-5-yl)-3a,4,5,9b-tetrahydro-3H-cyclopenta[c]quinolin-8-yl]ethan-1-one	Others	Others	C21H18BrNO3	3	0.6673	925420-28-6	8419.05	574.96	12316.6	18216	11083.7	604.44	19853.5	59141.2	17292.5	60216	34581.1	36945	1.03494	0.00957737	0.0259041	0.224597	-2.15459	down
MW0055302	N-Ethyl trans-2-cis-6-nonadienamide	FA	Others	C11H19NO	3	0.6644	608514-56-3	19627.2	21489.6	19578.8	16450.3	16385.9	15845.1	26012.5	29047.2	29828.4	31180.8	25971.1	32173.5	1.36634	1.93016e-05	0.000210479	0.627834	-0.671546	down
MW0156994	Ser-Asn	Amino acid and Its metabolites	Small Peptide	C7H13N3O5	3	0.6628	81466-41-3	33947	25318.5	35450.7	35846.3	29813.6	36587.7	127546	116623	108559	119401	123566	121512	1.47307	9.735e-10	1.07007e-07	0.274626	-1.86446	down
MW0061634	Physalin K	Amino acid and Its metabolites	polypeptide	C28H30O12	3	0.6516	76045-35-7	715.55	1184.39	1575.55	1243.68	1107.86	324.3	19826	19201.4	21036	21324.6	18461	18490.3	1.4482	2.18234e-08	8.81921e-07	0.0519805	-4.26589	down
MW0063352	(2R,13R,14S,15S,17S)-17-hydroxy-2,13,14,15-tetramethyl-14-propanoyltetracyclo[8.7.0.0^{2,7}.0^{11,15}]heptadeca-3,6-dien-5-one	Hormones and hormone related compounds	Hormones and hormone related compounds	C24H34O3	3	0.6342	49697-38-3	1376.76	7866.84	4406.62	7294.16	6092.03	14031.4	1819.13	1045.7	1592.94	1045.83	1856.45	1510.33	1.17561	0.0263729	0.0588252	4.62976	2.21094	up
MW0148180	Debromohymenialdisine	Heterocyclic compounds	Heterocyclic compounds	C11H11N5O2	3	0.6309	75593-17-8 | 125118-55-0	70012	239406	115033	128185	119874	130696	74421.6	68063.6	71841.3	73385.7	70060.5	80777.4	1.09049	0.0454568	0.0916474	1.8315	0.873027	up
MW0061081	Perulactone	Bile acids	Bile acids	C30H46O7	3	0.6089	76994-38-2	4917.11	4163.14	4205.82	4495.48	7836.92	5657.33	2420.86	2148.4	2457.08	1732.88	2195.7	1817.6	1.37113	0.00250242	0.00867168	2.44868	1.292	up
MW0157173	(12-Methyl-4-methylidene-14,19-dioxa-17-azaheptacyclo[10.7.2.22,5.02,7.08,18.08,21.013,17]tricosan-3-yl) acetate	Terpenoids	Ditepenoids	C24H33NO4	3	0.6029	114531-28-1	6981.76	13199.7	13337.3	12885.3	14827.5	22346.3	2871.29	5654.35	6366.95	5118.53	4888.56	6529.36	1.25523	0.00656709	0.0189962	2.65926	1.41102	up
MW0103308	1-Deoxy-1-(7,8-dimethyl-2,4-dioxo-3,4-dihydro-2H-benzo[G]pteridin-1-ID-10(5H)-YL)-5-O-phosphonato-D-ribitol	Nucleotide and Its metabolites	Nucleotide and Its metabolites	C17H23N4O9P	3	0.5936	5666-16-0	40.98	40.98	40.98	40.98	40.98	40.98	676.39	774.69	1030.08	495.83	667.15	618.68	1.4816	0.000273869	0.00158108	0.0576801	-4.11578	down
MW0054771	[(2R,3R,4R,5R,6S,7S,8R,13R,14R,16S,17S,18R)-8-acetyloxy-5,7,14-trihydroxy-6,16,18-trimethoxy-13-(methoxymethyl)-11-methyl-11-azahexacyclo[7.7.2.12,5.01,10.03,8.013,17]nonadecan-4-yl] benzoate	Alkaloids	Terpenoid alkaloids	C33H45NO11	3	0.5898	2752-64-9	881.11	619	1181.51	895.51	1212.78	867.13	4177.76	2596.08	1870.09	2561.13	1342.88	1779.08	1.23929	0.01565	0.0382278	0.394851	-1.34062	down
MW0141322	12alpha-Fluoro-11beta,17beta-dihydroxyandrosta-1,4-dien-3-one	Aldehyde,Ketones,Esters	Ketones	C19H25FO3	3	0.5664	1649-21-4	1484.27	1213.08	3145.97	2474.84	3883.26	4033.26	684.93	1137.46	821.6	988.62	1327.22	1148.95	1.16256	0.0171348	0.0410159	2.6576	1.41012	up
MW0063394	S-2-Octenoyl CoA	CoEnzyme and vitamins	CoEnzyme and vitamins	C29H48N7O17P3S	3	0.5511	66060-79-5	2.34	2.34	2.34	2.37	2.34	2.34	366.74	281.13	423.6	311.47	221.01	320.33	1.48707	9.96015e-05	0.000714634	0.00731183	-7.09555	down
MEDP1292	3'-Dephosphocoenzyme A	CoEnzyme and vitamins	CoEnzyme and vitamins	C21H35N7O13P2S	1a	0.969	-	367.32	23664.9	23471.5	339.03	432.82	23827.2	287564	339342	379189	236252	225235	312059	1.24693	5.04724e-05	0.000432082	0.0405153	-4.62539	down
MEDN0381	FFA(16:0)	FA	FFA	C16H32O2	1a	0.9567	-	62647.4	76324.2	78892.6	78742	93102.7	100156	47710.4	43777.1	47174.7	44606.1	50876	63103.9	1.30815	0.000917203	0.00387169	1.648	0.720715	up
MW0194162	4-Oxoniocarbonylbenzoate	Organic acid and Its derivatives	Organic acid and Its derivatives	C8H6O4	1a	0.9171	-	6229.07	4628.8	3147.96	4806.96	5042.03	5481.26	9290.9	8667.98	8145.84	11094.4	11571.7	10749	1.33838	5.37859e-05	0.00044789	0.492879	-1.02069	down
MW0058014	LPE(14:0/0:0)	GP	PE	C19H40NO7P	1a	0.9119	-	7858.95	6266.35	9317.73	8557.03	8150.28	8373.65	115847	198857	112582	167667	175306	147392	1.47994	0.00014283	0.000943501	0.0528784	-4.24118	down
MEDN0161	Guanosine 3',5'-Cyclic Monophosphate	Nucleotide and Its metabolites	Nucleotide and Its metabolites	C10H11N5O7P-	1a	0.9083	-	12433.6	14397.9	11057.4	7274.52	12441.8	15157	372806	1608633	308795	1.4184e+06	568731	715981	1.45079	0.0147459	0.0363192	0.0145718	-6.10067	down
MEDP1025	2-[(2-Amino-3-phenylpropanoyl)amino]-3-methylbutanoic acid	Amino acid and Its metabolites	Amino acid derivatives	C14H20N2O3	1a	0.8482	-	587.38	707.1	1016.01	598.52	397.82	589.31	1012.55	1276.06	1086.54	1081.12	834.46	1214.09	1.15356	0.00237131	0.00833185	0.598962	-0.739464	down
MW0103628	NADP nicotinamide-adenine-dinucleotide phosphate	Nucleotide and Its metabolites	Nucleotide and Its metabolites	C21H29N7O17P3+	1b	0.9986	-	10.09	10.09	10.09	10.09	10.09	10.09	385.96	305.04	324.72	151.37	287.86	331.54	1.47892	0.00029557	0.00167125	0.0338877	-4.8831	down
MW0114922	2-(Acetylamino)-4-O-[2-(acetylamino)-4-O-[2-(acetylamino)-2-deoxy-beta-D-glucopyranosyl]-2-deoxy-beta-D-glucopyranosyl]-2-deoxy-D-glucopyranose	Carbohydrates and Its metabolites	Sugars	C24H41N3O16	1b	0.7945	-	70.43	70.43	70.43	70.43	70.43	70.43	1977.69	1562.05	1574.11	2037	1454.97	1384.05	1.48646	3.11484e-05	0.000305699	0.0423009	-4.56317	down
MW0015058	(R)-Sulcatol	Benzene and substituted derivatives	Benzene and substituted derivatives	C8H16O	1b	0.7734	-	30713.7	21402.1	17445.7	19298.1	23859.7	24622.9	27264.3	27038	27255.9	34852.2	28993	36469.2	1.01408	0.0166101	0.040004	0.755156	-0.405153	down
MW0105782	Asn-Leu	Amino acid and Its metabolites	Small Peptide	C10H19N3O4	1b	0.7382	-	237.6	157.05	319.56	243.62	285.63	180.28	3800.58	3796.37	3136.18	3700.76	3835.47	3344.14	1.47819	4.58745e-07	1.12556e-05	0.0658727	-3.92418	down
MW0109717	Ser-Trp	Amino acid and Its metabolites	Small Peptide	C14H17N3O4	1b	0.7327	-	8712.54	6290.16	12046.4	10139.1	9042.62	4868.78	24110	32265.3	10240.1	46026.8	12845.4	20722.3	1.12508	0.0318757	0.068008	0.349495	-1.51666	down
MW0014394	4-Acetylbutyrate	Organic acid and Its derivatives	Organic acid and Its derivatives	C6H10O3	1b	0.7072	-	1119.38	803.07	1715.41	863.71	1426.47	1422.74	2179.59	2467.32	2071.59	2890.38	3188.19	2639.99	1.28897	0.00015901	0.00101855	0.476177	-1.07043	down
MEDN0709	Carbazole	Heterocyclic compounds	Heterocyclic compounds	C12H9N	1b	0.7023	-	165183	116212	136704	116163	111071	200802	59401.9	104856	45017.3	102104	44642.9	63571.3	1.17498	0.00337283	0.0110735	2.01656	1.01189	up
MW0000472	Tropine	Benzene and substituted derivatives	Benzene and substituted derivatives	C8H15NO	1b	0.682	-	6103.3	3232.23	3639.3	7004.73	6867.88	7387.27	16572.3	14060.7	14765.8	14579.9	10680.8	13765.2	1.31812	1.598e-05	0.000183737	0.405505	-1.30221	down
MW0004918	2-Dodecylbenzenesulfonic acid	Benzene and substituted derivatives	Benzene and substituted derivatives	C18H30O3S	1b	0.6716	-	65277.2	97332.2	95343.8	92235.5	119961	108990	60096.8	28751.5	33742.6	25303.8	16802.8	28782.5	1.32094	7.01013e-05	0.000551154	2.99328	1.58173	up
MW0009706	N-[3-[(2-oxo-1-naphthalenylidene)methylamino]phenyl]-2-phenylpropanamide	Benzene and substituted derivatives	Benzene and substituted derivatives	C26H22N2O2	1b	0.5447	-	12131.9	15273.8	14337	13448.4	13433.8	12689.4	7805.8	4011.79	5045.65	2090.55	2375.99	3344.83	1.33211	1.48061e-05	0.000172832	3.29547	1.72048	up
MEDN1666	N-Acetyglutamic acid	Amino acid and Its metabolites	Amino acid derivatives	C7H11NO5	2	0.9562	-	719.01	279.43	770.97	568.31	713	609.38	17293.3	12352.4	16876	14335	14943.9	13284.6	1.4729	8.93133e-06	0.00011577	0.0410854	-4.60523	down
MEDL00401	Confertifoline	Aldehyde,Ketones,Esters	Esters	C15H22O2	2	0.953	-	148636	113826	169613	172288	174310	165490	83674.7	84831.9	85908.8	89850.9	104211	105345	1.34409	0.000461392	0.00234164	1.70481	0.769612	up
MW0103593	9-[(3S,4S,5R)-3,4-dihydroxy-5-(hydroxymethyl)oxolan-2-yl]-1H-purin-6-one	Nucleotide and Its metabolites	Nucleotide and Its metabolites	C10H12N4O5	2	0.9445	-	3039.45	3580.37	2786.32	2709.98	2885.56	2850.71	276534	378442	242865	1854.66	103987	206675	1.20601	0.0144616	0.0358669	0.0147497	-6.08317	down
MW0149545	magnesium;methyl (3R,11Z,12R,21S,22S)-16-acetyl-11-ethylidene-12,17,21,26-tetramethyl-4-oxo-22-[3-oxo-3-[(2E,6E,10E)-3,7,11,15-tetramethylhexadeca-2,6,10,14-tetraenoxy]propyl]-23,25-diaza-7,24-diazanidahexacyclo[18.2.1.15,8.110,13.115,18.02,6]hexacosa-1,5,8(26),9,13(25),14,16,18,20(23)-nonaene-3-carboxylate	Tryptamines,Cholines,Pigments	Pigments	C55H66MgN4O6	2	0.9213	-	60490.8	58191.7	62341.7	62574.5	58563.5	55793.1	538.16	814.8	554.57	934.34	652.19	651.47	1.48687	3.49365e-08	1.24682e-06	86.3473	6.43208	up
MW0109595	3,3'-Diselane-1,2-diylbis(2-aminopropanoic acid)	Amino acid and Its metabolites	Amino acid derivatives	C6H12N2O4Se2	2	0.9106	-	19569.8	14245.7	25445.5	23014	24908.2	25457.8	5384.74	4632.2	5513.52	8359.48	4289.83	3869.81	1.41862	0.00010111	0.000721692	4.13862	2.04915	up
MW0149953	Glu-Asp-Thr-Glu	Amino acid and Its metabolites	Small Peptide	C18H28N4O12	2	0.9048	-	94163.7	88594.4	137575	94995.1	106243	107441	417378	286662	274483	354964	259508	248500	1.42366	0.000429857	0.00222457	0.341577	-1.54972	down
MW0109045	4-Chloro-L-phenylalanine	Amino acid and Its metabolites	Amino acids	C9H10ClNO2	2	0.8995	-	675245	686322	626762	621913	596833	654365	491247	449540	474099	467706	447796	510630	1.42599	3.82315e-06	6.29102e-05	1.35918	0.442732	up
MW0103689	UDP-L-iduronate	Nucleotide and Its metabolites	Nucleotide and Its metabolites	C15H22N2O18P2	3	0.9788	-	33.84	33.84	33.84	33.84	33.84	33.84	1859.16	669.59	796.69	556.73	446.19	500.67	1.45638	0.0163353	0.0395851	0.0420457	-4.5719	down
MW0122482	1-deoxy-1-(7-hydroxy-6-methyl-2,4-dioxo-3,4-dihydropteridin-8(2H)-yl)-D-ribitol	Heterocyclic compounds	Heterocyclic compounds	C12H16N4O7	3	0.9747	-	8773.88	6722.79	7867.15	6812.06	7003.23	6502.37	24685.2	27467.3	19563.1	31052.2	8072.12	16031.7	1.24456	0.00953059	0.025854	0.344297	-1.53827	down
MEDN1087	UDP-D-galactose	Nucleotide and Its metabolites	Nucleotide and Its metabolites	C15H24N2O17P2	3	0.9706	-	491.36	527.9	143.7	243.41	336.97	153.15	3448.11	1902.83	3055.46	1933.14	2027.34	2313.1	1.39793	0.000324608	0.00180127	0.129189	-2.95245	down
MW0158760	UDPgalacturonate	Nucleotide and Its metabolites	Nucleotide and Its metabolites	C15H22N2O18P2	3	0.9597	-	36.92	36.92	36.92	36.92	36.92	37.6	363.73	672.71	745.32	788.61	632.14	652.1	1.47711	0.000173907	0.00108367	0.0576453	-4.11665	down
MW0148443	Dichloroarcyriaflavin A	Heterocyclic compounds	Heterocyclic compounds	C20H9Cl2N3O2	3	0.9485	-	2877.32	2814.66	3084.2	3027.49	2975.03	3572.82	1898.43	1710.77	1739.86	1436.66	1356.25	2006.64	1.39375	4.12654e-06	6.59287e-05	1.80828	0.854617	up
MW0160518	L-Tyrosine, 24	Others	Others	C9H11NO3	3	0.9213	-	723	744.08	1095.66	889.96	1040.26	483.37	3427.15	3457.71	3610.97	3425.65	2519.53	3056.65	1.42727	1.42687e-06	2.86208e-05	0.255227	-1.97015	down
MW0194167	Uridine-5'-diphospho-N-acetylgalactosamine disodium salt	Nucleotide and Its metabolites	Nucleotide and Its metabolites	C17H27N3O17P2	3	0.8976	-	283.15	85.54	204.96	183.42	331.55	241.22	6329.23	4619.39	6488.36	4098.94	3234.02	5313.77	1.45667	0.000246568	0.0014509	0.0442047	-4.49966	down
MW0012462	5-[(3aR,4S,5S)-5-hydroxy-4-(4-methyl-3-oxooct-1-en-6-ynyl)-3,3a,4,5,6,6a-hexahydro-1H-pentalen-2-ylidene]pentanoic acid	Hormones and hormone related compounds	Hormones and hormone related compounds	C22H30O4	3	0.8801	-	217705	332170	314086	302290	452324	364664	232707	115483	121214	100222	105987	110252	1.31112	0.000571046	0.00274822	2.52364	1.3355	up
MW0157971	Farnesyl phosphate	Terpenoids	Terpenoids	C15H27O4P	3	0.87	-	16.85	16.85	16.85	16.85	16.85	16.85	819.64	544.08	883.34	333.39	612.95	741.71	1.47834	0.000573918	0.00274869	0.0256918	-5.28255	down
MW0158668	Tyr-Val-His-Arg	Amino acid and Its metabolites	Small Peptide	C26H39N9O6	3	0.8695	-	34.53	35.55	37.3	38.82	32.96	35.18	27.75	27.45	28.51	27.44	33.6	27.83	1.29101	0.000335637	0.00183731	1.24197	0.312636	up
MW0106352	3-[[(2R)-2-hydroxy-3,3-dimethyl-4-phosphonooxybutanoyl]amino]propanoicacid	Organic acid and Its derivatives	Organic acid and Its derivatives	C9H18NO8P	3	0.8667	-	139.88	139.88	139.88	139.88	139.88	139.88	2991.04	2238.64	2545.42	2204.81	3711.82	3320.91	1.48316	0.000117613	0.000814106	0.0493327	-4.34131	down
MW0159465	Zinc bacteriochlorophyll a	Heterocyclic compounds	Heterocyclic compounds	C55H74N4O6Zn	3	0.85	-	60459	58161.2	62312	62665.9	58626.1	55805.1	673.99	2097.67	611.73	858.93	596.27	1287.24	1.47173	1.16487e-08	5.61588e-07	58.4459	5.86903	up
MEDP1398	Carnitine C16:1	FA	CAR	C23H43NO4	3	0.8479	-	305858	365522	344546	366550	384568	369315	274693	278209	268624	265005	277950	292637	1.35915	0.000484119	0.00242766	1.2892	0.366476	up
MW0002271	2,4-Dihydroxybenzophenone	Benzene and substituted derivatives	Benzene and substituted derivatives	C13H10O3	3	0.8475	-	747.68	741.32	1536.46	1308.96	2181.12	1181.91	3098.09	1603.22	2405.23	4403.66	3426.44	3551.16	1.16766	0.00438078	0.0136956	0.416353	-1.26412	down
MW0143429	beta-D-glucosyl-(1->4)-beta-D-mannose	Carbohydrates and Its metabolites	Sugars	C12H22O11	3	0.8344	-	44974.2	43264.9	46349.4	46520.2	43541	41481.6	741.17	744.54	1171.15	1704.46	714.45	2317.87	1.46964	2.80804e-09	2.20472e-07	35.9946	5.16971	up
MW0125457	N-(Adamantan-1-yl)-1-(5-fluoropentyl)-1H-indole-3-carboxamide	Alcohol and amines	Amines	C24H31FN2O	3	0.8288	-	45285.2	73681.3	76688.9	80819.4	100473	121355	33039.9	15700.6	14174.3	11476.3	15402.3	13085.6	1.38015	0.0010206	0.00421113	4.84359	2.27608	up
MW0013006	1-Stearoyl-2-myristoyl-sn-glycero-3-phosphocholine	GP	PC	C40H80NO8P	3	0.8222	-	46795.3	20029.4	53.04	53.04	53.04	53.63	16195.4	69634.9	70358	84012.3	99117.1	95459.1	1.11916	0.00263948	0.00900474	0.154188	-2.69723	down
MW0103694	UDP-N-acetylmuraminate	Nucleotide and Its metabolites	Nucleotide and Its metabolites	C20H31N3O19P2	3	0.8208	-	482.84	583.69	1038.4	769.02	907.67	325.04	10003.9	18881.2	24853.6	5408.5	12873.8	19109.3	1.43018	0.00401107	0.0128019	0.0450636	-4.47189	down
MW0156467	S-(Hydroxymethyl)mycothiol	Carbohydrates and Its metabolites	Sugars	C18H32N2O13S	3	0.8173	-	16.66	16.66	16.66	16.66	16.66	16.66	569.35	559.84	467.81	467.11	198.12	409.13	1.47233	0.000574145	0.00274869	0.0374191	-4.74008	down
MW0127264	2-Methyl-1-propenethiol	Others	Others	C5H10S	3	0.8122	-	124102	97560.4	134150	128518	122270	126028	1130.75	1434.45	2554.78	920.35	1483.77	1084.91	1.4801	2.64086e-06	4.7124e-05	85.1001	6.41109	up
MW0143178	4,4',6,6'-Tetranitro-2,2'-azoxytoluene	Benzene and substituted derivatives	Benzene and substituted derivatives	C14H10N6O9	3	0.8103	-	11612	10318.8	12258.4	5876.69	13924.8	14645.1	3284.12	3165.72	3826.64	4191.07	2943.66	2821.06	1.38529	0.00130067	0.00515563	3.39239	1.7623	up
MW0006925	4-Dodecylbenzenesulfonic acid	Benzene and substituted derivatives	Benzene and substituted derivatives	C18H30O3S	3	0.807	-	8755.03	296804	353430	360769	224969	398349	3869.39	437.65	836.74	835.59	165017	939.49	1.168	0.0065779	0.0190074	9.55632	3.25645	up
MW0164081	(S)-Ureidoglycine	Others	Others	C3H7N3O3	3	0.8067	-	5317.68	8963.74	5439.39	5677.51	5460.49	5985.17	5446.17	3356.85	3870.51	4403.38	4282.31	4349.47	1.09719	0.0217703	0.0503575	1.43313	0.519173	up
MW0006165	N'-Hydroxybenzenecarboximidamide	Benzene and substituted derivatives	Benzene and substituted derivatives	C7H8N2O	3	0.8023	-	32008.9	25357.7	31376.8	28471.1	27187.4	26807.6	21416.4	22746.2	18691.1	24794.3	21522.1	27256.9	1.11341	0.0052408	0.0159311	1.25495	0.327634	up
MW0143407	4-Methylthiobutanaldoxime	Alcohol and amines	Alcohols	C5H11NOS	3	0.7998	-	24.22	24.22	24.22	24.22	24.22	24.22	1516.38	1170.51	1627.53	760	902.2	1112.42	1.48334	0.000395457	0.00207389	0.0204992	-5.60829	down
MEDL02586	Kukoamine B	Alkaloids	Phenolamine	C28H42N4O6	3	0.7979	-	5017.28	5952.64	5039.04	4125.18	4252.63	5637.72	11689.7	11054.3	8948.96	10534.4	8239.44	8752.84	1.38687	9.5667e-05	0.000699183	0.507003	-0.979935	down
MW0109997	1H-Indole-2-carboxylic acid, 1-[(2S)-2-[[(1S)-1-(ethoxycarbonyl)-3-phenylpropyl]amino]-1-oxopropyl]octahydro-, (2S,3aR,7aS)-	Amino acid and Its metabolites	Amino acid derivatives	C24H34N2O5	3	0.7965	-	45407.6	45446.4	58494	50193.5	43839.5	59664.3	4878.45	6320.86	4316.92	3790.68	5660.74	2950.89	1.46821	1.12644e-05	0.000139435	10.8546	3.44024	up
MW0166377	Lolitriol	Aldehyde,Ketones,Esters	Ketones	C37H49NO7	3	0.7954	-	3002.29	905.47	3143.18	856.29	4298.87	813.98	6936.11	10973.5	19406.2	34552.3	19461.5	31659.2	1.30769	0.00897639	0.0246671	0.105864	-3.23972	down
MW0103397	5-Fluorouridine	Nucleotide and Its metabolites	Nucleotide and Its metabolites	C9H11FN2O6	3	0.794	-	570.72	343.78	324.29	407.02	235.21	492.67	5368.5	4951.4	8863.37	3051.4	5010.39	6055.25	1.45234	0.00115406	0.00469829	0.0712813	-3.81033	down
MW0012982	LPC(15:0/0:0)	GP	LPC	C23H48NO7P	3	0.7897	-	5327.52	5835.18	6847.06	3057.19	5302.7	5187.84	24743.8	35161	21639	40617	36740.1	30371.8	1.43942	0.00025419	0.0014862	0.16673	-2.58441	down
MW0134564	5-hydroxy-7-methoxy-3-(3-methoxyphenyl)-8-methyl-3,4-dihydro-2H-1-benzopyran-4-one	Benzene and substituted derivatives	Benzene and substituted derivatives	C18H18O5	3	0.788	-	176796	181291	225957	195988	298939	217193	73806.9	77219.1	96003.5	83962.4	102493	66937.3	1.40662	0.000485551	0.00242925	2.59014	1.37303	up
MW0016060	Beclomethasone dipropionate	Aldehyde,Ketones,Esters	Esters	C28H37ClO7	3	0.7867	-	6842.72	5000.72	8805.24	7684.61	7681.12	7811.54	2832.55	3183.75	4338.21	2938.11	2394.03	2854.86	1.37281	0.0001399	0.000933871	2.36367	1.24103	up
MW0140632	Norreticuline	Heterocyclic compounds	Heterocyclic compounds	C18H21NO4	3	0.7853	-	759.31	10508.6	530.51	836.45	506.44	378.58	57715.5	60985.1	110186	46278	57965.6	90896.1	1.38914	0.000868261	0.00369347	0.0318845	-4.971	down
MW0142370	2-Hydroxy-3-carboxy-6-oxo-7-methylocta-2,4-dienoate	Aldehyde,Ketones,Esters	Esters	C10H12O6	3	0.7845	-	9609.57	6717.47	8839.68	7830.65	9580.21	9435.08	4973.72	5796.76	5762.39	5948.53	3512.04	5702.51	1.25419	0.00029281	0.00165906	1.64099	0.714564	up
MW0149683	Gln-Glu-Leu-Glu	Amino acid and Its metabolites	Small Peptide	C21H35N5O10	3	0.7836	-	62.28	62.28	62.28	62.3	62.29	62.28	1269.42	1147.08	775.47	1128.59	452.47	700.66	1.46322	0.00123802	0.00498839	0.0682739	-3.87252	down
MW0137089	7-Methoxy-3-(3-methoxy-phenyl)-chroman-4-one	Benzene and substituted derivatives	Benzene and substituted derivatives	C17H16O4	3	0.7807	-	85158.2	81921.8	87625.6	88085.6	82445	78503.9	1098.62	1807.95	1451.4	1043.07	1308.04	2037.01	1.48416	2.87557e-08	1.03974e-06	57.596	5.8479	up
MW0121074	5-Acetylamino-6-formylamino-3-methyluracil	Heterocyclic compounds	Heterocyclic compounds	C8H10N4O4	3	0.7801	-	8.05	7.99	7.96	7.96	8.07	7.96	400.24	344.83	401.97	310.1	489.69	428.01	1.48764	2.32658e-05	0.00024496	0.0202077	-5.62895	down
MW0137859	Daidzein 4'-O-glucuronide	Flavonoids	Isoflavones	C21H18O10	3	0.7791	-	14755.8	12418.4	14495.3	13297.4	14257.6	14586.8	2275.88	2455.56	3241.76	767.41	1112.83	1759.3	1.40893	6.03201e-10	7.53453e-08	7.21718	2.85143	up
MW0118290	2-Aminonicotinic acid	Organic acid and Its derivatives	Organic acid and Its derivatives	C6H6N2O2	3	0.7685	-	54.56	54.56	54.56	54.56	54.56	54.56	1525.26	1609.24	2112.64	696.8	1027.67	1125.58	1.47246	0.00146381	0.00566557	0.0404288	-4.62847	down
MW0111911	{[(2R,3S,4R,5R)-3,4-dihydroxy-5-[(formamidomethanimidoyl)amino]oxolan-2-yl]oxy}phosphonic acid	Others	Others	C6H12N3O8P	3	0.7681	-	2778.07	2332.77	2605.67	2466.12	2618.32	2734.18	7841.07	8320.27	8151.09	8459.25	7133.64	8628.37	1.48129	3.99803e-07	1.02678e-05	0.32009	-1.64345	down
MW0143813	D-Quinovose	Carbohydrates and Its metabolites	Carbohydrates and Its metabolites	C6H12O5	3	0.7681	-	12878.4	9909.59	12711	12061.6	9853.35	11727.9	7882.82	8311.46	7842	8417.28	8336.88	8562.64	1.34012	0.00146002	0.00566557	1.40096	0.486418	up
MW0124071	5-Chloro-6'-methyl-3-(4-(methylsulfonyl)phenyl)-[2,3'-bipyridine] 1'-oxide	Heterocyclic compounds	Heterocyclic compounds	C18H15ClN2O3S	3	0.7668	-	18064.6	10321	22967.1	20909.8	21943.7	24397.3	10679.9	8820.19	10167.5	9003.04	8708.58	11017.6	1.2535	0.00426294	0.013465	2.03099	1.02218	up
MW0153765	Methanesulfinic acid	Organic acid and Its derivatives	Organic acid and Its derivatives	CH4O2S	3	0.764	-	44270.5	49128.2	45049.3	42064.5	49438.4	41560.7	69968.7	73514.6	66025.6	70189	76051.4	72596.4	1.44516	1.17517e-07	3.58818e-06	0.633861	-0.657761	down
MW0154149	N-acetyl-L-2-aminoadipic acid 6-phosphate	Organic acid and Its derivatives	Organic acid and Its derivatives	C8H14NO8P	3	0.7635	-	8888.87	9694.09	7883.83	7937.06	7884.34	7673.85	13058.3	28869.2	16622.5	24539.5	14314	18203.2	1.32175	0.00718137	0.0204465	0.432172	-1.21032	down
MW0012811	1-Hexadecanoyl-2-(9Z-octadecenoyl)-sn-glycero-3-phospho-(1'-myo-inositol)	GP	PI	C43H81O13P	3	0.7615	-	226819	266619	228877	194181	228477	203267	187179	149569	154174	160713	144912	162562	1.31121	0.000601517	0.00285981	1.40572	0.491311	up
MW0007588	(S)-3-(2-Methylphenoxy)propane-1,2-diol	Benzene and substituted derivatives	Phenolics	C10H14O3	3	0.7595	-	3165.14	2616.77	2633.34	2942.2	2585.06	2194.71	5151.83	2295.1	5018.58	4999.94	4548.15	3501.54	1.03483	0.0183647	0.0433187	0.632457	-0.660961	down
MW0005373	5-Heptadec-2-enylbenzene-1,3-diol	Others	Others	C23H38O2	3	0.7583	-	706.04	531.87	960.82	596.98	734.43	1856.41	1860.44	1511.26	2103.63	1640.64	1499.31	1589.34	1.14298	0.00831661	0.0232276	0.527854	-0.921789	down
MW0134342	5-{[7-(1-hydroxy-2-methylbut-3-en-2-yl)-2,2-dimethyl-5-[(2-methylbut-3-en-2-yl)oxy]-8-oxo-2H,8H-pyrano[3,2-g]chromen-10-yl]oxy}-8,8-dimethyl-3,10-bis(2-methylbut-3-en-2-yl)-2H,8H-pyrano[3,2-g]chromen-2-one	Aldehyde,Ketones,Esters	Ketones	C48H54O9	3	0.7542	-	530.08	245.92	481.88	475.15	464.06	398.04	552.34	638.41	556.97	901.49	762.45	814.75	1.11186	0.00432438	0.0135501	0.614027	-0.703626	down
MW0145225	Arachidonoyl Glycine-d8	Benzene and substituted derivatives	Benzene and substituted derivatives	C22H35NO3	3	0.7531	-	4078.14	3038.86	3584.07	2965.63	3474.7	3588.07	685.43	1690.22	2997.39	2437.8	1794.01	2463.85	1.0039	0.00526762	0.0159949	1.71762	0.780413	up
MW0138422	Hymecromone	Others	Medicine	C10H8O3	3	0.7509	-	7621.18	6034.97	5779.68	3875.86	4467.51	5044.71	3765.73	3607.75	2134.04	3021.47	3042.15	4085.7	1.13937	0.00774301	0.0218458	1.66985	0.739716	up
MW0160044	4-Nitrophenyl butyrate	Benzene and substituted derivatives	Phenolics	C10H11NO4	3	0.7506	-	13071.8	12925.4	14102.4	13510.9	13327.2	13485.4	20550	22462.8	18968.5	21600.7	27543	21451.8	1.41184	0.000673108	0.00309833	0.606616	-0.721144	down
MW0012382	Isopalmitic acid	FA	FFA	C16H32O2	3	0.7505	-	1053.35	1085	1267.49	925.14	1483.79	1170.15	1000.32	658.77	1025.89	827.38	751.64	984.77	1.00756	0.0173976	0.0415726	1.33077	0.412264	up
MW0009569	Propylbenzene	Benzene and substituted derivatives	Benzene and substituted derivatives	C9H12	3	0.7498	-	65845.5	30145.8	69446.8	60061.6	59243.1	105230	179819	164378	152103	167534	173948	171313	1.32314	4.02163e-05	0.000367158	0.386458	-1.37162	down
MW0147450	Choline sulfate	Organic acid and Its derivatives	Phosphoric acids	C5H13NO4S	3	0.7491	-	906.01	874.37	815.74	935.3	840.64	816.67	1844.1	1850.69	1421.08	2073.98	1975.97	2300.33	1.43159	0.00026422	0.00153224	0.452526	-1.14393	down
MW0112452	3,4,5-trihydroxy-6-[2-(3-oxoprop-1-en-1-yl)phenoxy]oxane-2-carboxylic acid	Benzene and substituted derivatives	Benzene and substituted derivatives	C15H16O8	3	0.749	-	4243.06	3350.42	4513.37	4492.56	3292.26	4289.57	2451.14	2297.39	1933.62	1815.04	1801.05	2264.96	1.38682	0.000100778	0.000721193	1.92477	0.944684	up
MW0006878	(6-Amino-4,4-diphenylheptan-3-yl) acetate	Benzene and substituted derivatives	Benzene and substituted derivatives	C21H27NO2	3	0.7465	-	8231.18	11250.9	4669.17	6565.69	3597.52	6543.3	979.98	969.13	1141.04	774.52	1096.16	832.27	1.43072	0.00321557	0.0106591	7.05283	2.8182	up
MW0147768	Copal-8-ol diphosphate	Organic acid and Its derivatives	Phosphoric acids	C20H38O8P2	3	0.7464	-	7120.46	5507.68	8381.76	7899.09	7388.57	9435.26	172958	1698.13	146201	160642	166130	164223	1.02272	0.00516666	0.0157231	0.0563314	-4.14992	down
MEDL01887	2-Hydroxybenzaldehyde	Benzene and substituted derivatives	Phenolics	C7H6O2	3	0.7446	-	26442.9	28675.6	25080	25169.1	24345.2	25786.4	20289.2	18841.1	19055.1	19355	18779.6	21319.9	1.40886	1.806e-05	0.000200927	1.32182	0.402529	up
MW0157440	Tetrahydrogeranylgeranyl diphosphate	Terpenoids	Terpenoids	C20H40O7P2	3	0.7428	-	18070.9	19907.8	20713.8	20530.3	22661.3	22347.4	5180.24	4811	5704.06	5143.98	5174.09	5124.82	1.48359	1.9472e-06	3.69028e-05	3.98968	1.99627	up
MW0153949	3-Monobromobisphenol A	Benzene and substituted derivatives	Benzene and substituted derivatives	C15H15BrO2	3	0.7426	-	10964.1	5724.69	31177.1	3252.16	9713.46	4418.19	80792.1	47979.8	94533.9	72730.9	28444.6	63913.9	1.28481	0.00149481	0.00576931	0.167998	-2.57348	down
MW0150741	heme O	Organic acid and Its derivatives	Phosphoric acids	C49H58FeN4O5	3	0.7423	-	2.81	2.81	2.81	2.81	2.81	2.81	14.03	16.02	2.81	2.81	14.56	18.13	1.05393	0.0270842	0.0600222	0.246635	-2.01955	down
MW0010949	(23R)-23,25-dihydroxyvitamin D3 /(23R)-23,25-dihydroxycholecalciferol	CoEnzyme and vitamins	CoEnzyme and vitamins	C27H44O3	3	0.7418	-	27242.9	21519.2	20846.7	24218	20306.9	22708.8	18564.6	18528.5	19335.6	18460.7	18754.8	19895.2	1.15862	0.0133561	0.0335798	1.20524	0.269324	up
MW0105268	2-n-Propyl-4-oxopentanoic acid	Organic acid and Its derivatives	Organic acid and Its derivatives	C8H14O3	3	0.7416	-	16921.2	13278.3	4928.68	3389.43	4758.29	4142.48	15964.3	16270.7	13950.8	17430.7	14744.3	17363.1	1.06917	0.0171301	0.0410159	0.495366	-1.01343	down
MW0111192	NAPQI	Alcohol and amines	Amines	C8H7NO2	3	0.7316	-	3422.44	4004.26	3037.14	2757.26	3784.85	2938.27	8111.11	10669.3	7161.93	10099.7	13701.3	8708.84	1.41404	0.000847108	0.00360908	0.341205	-1.55129	down
MW0002985	2-Propenamide, 2-cyano-3-[3-ethoxy-4-hydroxy-5-[(phenylthio)methyl]phenyl]-	Benzene and substituted derivatives	Phenolics	C19H18N2O3S	3	0.7311	-	11688.8	10285.9	10757.4	10193	9449.78	11325	4504.25	4128.16	4769.54	4014.53	3975.85	4837.37	1.46939	5.1175e-07	1.20196e-05	2.42854	1.28009	up
MW0007377	Iniparib	Benzene and substituted derivatives	Benzene and substituted derivatives	C7H5IN2O3	3	0.7309	-	6051.69	12380.4	5157.45	14738.6	14035.6	9764.04	4042.89	3804.83	4420.64	3580.1	4028.36	3852.68	1.24551	0.0118528	0.0305835	2.61817	1.38856	up
MW0105420	Acetylenedicarboxylic acid	Organic acid and Its derivatives	Organic acid and Its derivatives	C4H2O4	3	0.7306	-	3220.6	1993.42	2250.57	3131.78	3427.81	2891.95	5412.35	5773.77	5668.63	4179.76	4924.89	4720.75	1.32387	5.61822e-05	0.00046363	0.551371	-0.858906	down
MW0148945	(+)-Epibatidine	Heterocyclic compounds	Heterocyclic compounds	C11H13ClN2	3	0.7301	-	5771.12	4276.93	7195.63	6590.9	6717.51	6332.56	1075.29	575.05	734.04	865.62	2026.58	2888.67	1.33307	7.28082e-06	0.000102613	4.51727	2.17545	up
MW0007572	Medinoterb acetate	Benzene and substituted derivatives	Benzene and substituted derivatives	C13H16N2O6	3	0.7289	-	18355.2	16409.1	25987.2	22193	22711.8	22429.1	9497.1	17909.2	8926.35	16401.7	9525.1	12228.1	1.1744	0.00180247	0.00671999	1.71955	0.782033	up
MW0127618	(-)-Gallocatechin	Flavonoids	Flavonoid	C15H14O7	3	0.724	-	5871.04	3549.29	5990.42	6227.13	9268.75	8846.91	93076.5	71916.8	74829.7	60450.8	66623	98888.7	1.46077	7.21667e-05	0.000562243	0.0853473	-3.55051	down
MW0146394	3-Phenyl-1-[(3R)-3-[(2R)-piperidin-2-yl]piperidin-1-yl]prop-2-en-1-one	Heterocyclic compounds	Heterocyclic compounds	C19H26N2O	3	0.7229	-	155.97	155.97	155.97	155.97	155.97	155.97	1209.12	1755.35	1299.95	1223.27	1612.05	1512.1	1.48408	3.45864e-05	0.000333486	0.108667	-3.20202	down
MW0104949	3-[4-(Sulfooxy)phenyl]propanoic acid	Organic acid and Its derivatives	Organic acid and Its derivatives	C9H10O6S	3	0.7197	-	119264	61986.1	144111	98722.1	137125	130328	58334.2	60556.3	62427	51001.3	51613.9	58168.6	1.25571	0.00512851	0.0156417	2.02144	1.01538	up
MW0123194	Caffeine	Heterocyclic compounds	Heterocyclic compounds	C8H10N4O2	3	0.7187	-	5691.52	5087.99	4736.39	4756.31	5534.55	4392.99	6658.43	6866.59	7948.63	7260.25	6623.86	5831.37	1.2841	0.000580558	0.00276495	0.733197	-0.447727	down
MW0009478	4-(5H-Dibenzo[a,d]cyclohepten-5-ylidene)-1-[4-(2H-tetrazol-5-yl)butyl]-piperidine	Benzene and substituted derivatives	Benzene and substituted derivatives	C25H27N5	3	0.7176	-	1194.7	967.3	537.19	629.59	512.99	491.98	5658.68	9173.81	4527.11	7422.21	7967.89	6570.78	1.44436	0.000214971	0.00130984	0.104881	-3.25317	down
MW0153840	2-Methylene-3-methylsuccinic acid	FA	Others	C6H8O4	3	0.7148	-	9174.07	7158.67	8581.02	10998.6	7985.19	9046.04	8288.81	4830.57	6433.98	6972.57	5861.3	7072.69	1.04896	0.0106054	0.0280227	1.3417	0.424067	up
MW0123568	Desmethyladinazolam	Heterocyclic compounds	Heterocyclic compounds	C17H14ClN5	3	0.7143	-	3486.56	3288.25	2724.71	3261.11	3788.05	2961.69	4246.11	4829.8	3962.86	6511.62	5472.33	3914.9	1.17305	0.0110088	0.0288665	0.674222	-0.568705	down
MW0126103	Phenolphthalein	Heterocyclic compounds	Heterocyclic compounds	C20H14O4	3	0.7124	-	105100	112337	130942	140065	154597	158272	25680.1	21268.4	18982.1	20174.3	20235	24812.3	1.47355	4.73295e-05	0.000412183	6.10979	2.61112	up
MEDN1242	1,6-Anhydro-N-acetyl-beta-muramate	Others	Others	C11H17NO7	3	0.7106	-	981.14	518.16	1199.35	683.54	729.55	870.74	15328.7	16146.4	17594.9	13788	9616.49	13193.8	1.47113	7.01979e-05	0.000551154	0.0581602	-4.10382	down
MW0158052	Tridihexethyl bromide	Alcohol and amines	Amines	C21H36BrNO	3	0.7079	-	4.05	4.05	4.05	4.05	4.05	4.05	317.08	320.39	327.27	381.67	411.56	423.37	1.4882	8.90592e-06	0.00011577	0.0111399	-6.48811	down
MW0014607	(5S,6R)-5,6-dihydroxyicosa-7,9,11,14-tetraenoic acid	Organic acid and Its derivatives	Organic acid and Its derivatives	C20H32O4	3	0.7067	-	26620.6	46048.1	38788.4	35643.6	55243.1	48334.3	18651.3	10849.6	10131.9	10793.8	8749.41	9911.1	1.39708	0.000403737	0.00211328	3.62844	1.85935	up
MW0115762	Isoquinoline, 1,2,3,4-tetrahydro-6,7-dimethoxy-1-((4-methoxyphenyl)methyl)-2-methyl-	Heterocyclic compounds	Heterocyclic compounds	C20H25NO3	3	0.7053	-	24665.5	15656.8	23273.8	16306	8249.85	14592	3893.14	4620.25	3574.87	5220.38	4862.05	4454.83	1.37747	0.00351334	0.0114667	3.85885	1.94817	up
MW0157399	Terpendole G	Terpenoids	Terpenoids	C28H37NO4	3	0.7052	-	554705	453453	964435	731947	648927	658499	2.51871e+06	4.32314e+06	2.14044e+06	3.95735e+06	4.38836e+06	3.65148e+06	1.42308	0.000621438	0.00292918	0.191233	-2.3866	down
MW0009264	2-Nitrobenzoic acid	Benzene and substituted derivatives	Benzene and substituted derivatives	C7H5NO4	3	0.7046	-	6559.12	4427.72	8426.43	6101.53	6237.16	3958.5	3599.31	1243.18	2129.31	2769.4	1372.42	2459.45	1.25708	0.00124712	0.00500048	2.63098	1.3956	up
MW0143482	5-(3-Hydroxy-4-phenylbut-1-en-1-yl)-1-[6-(2H-tetrazol-5-yl)hexyl]pyrrolidin-2-one	Benzene and substituted derivatives	Benzene and substituted derivatives	C21H29N5O2	3	0.7043	-	9265.12	15157.6	16019.5	16082.7	21416.3	25398	5223.26	6203.16	7392.8	5437.18	5152.79	702.67	1.11706	0.00189087	0.00693741	3.43184	1.77898	up
MW0124705	Lonidamine	Heterocyclic compounds	Heterocyclic compounds	C15H10Cl2N2O2	3	0.7039	-	12331	18606.5	8380.32	10801.4	8763.88	10224.5	4280.29	2033.52	4144.31	3593.85	2415.4	3473.44	1.36979	0.00251023	0.00868781	3.46564	1.79312	up
MW0138053	ent-Epicatechin-(4alpha->8)-ent-epicatechin 3'-gallate	Flavonoids	Flavonoid	C37H30O16	3	0.7033	-	962.84	962.74	962.83	962.74	962.78	962.74	37179.2	7295.65	18534.6	30534.1	5594.82	6284.75	1.37617	0.0306904	0.0660951	0.0547951	-4.18981	down
MW0141377	13-Desoxyterpendole I	Heterocyclic compounds	Heterocyclic compounds	C27H35NO4	3	0.7028	-	5537.91	4696.71	5057.26	4253.41	6069.77	7562.43	17664.3	25915.6	11227.8	18313.7	25258.5	13998.7	1.37773	0.00238009	0.00833185	0.295229	-1.76009	down
MW0151851	N(6)-(dimethylallyl)adenosine 5'-diphosphate	Nucleotide and Its metabolites	Nucleotide and Its metabolites	C15H23N5O10P2	3	0.7009	-	2947.26	2947.26	2947.27	2947.33	2947.28	2947.45	74244.5	115433	94568.7	87911.2	105268	84809	1.4875	2.38284e-05	0.000249612	0.0314528	-4.99067	down
MW0157967	trans,octacis-decaprenylphospho-beta-D-erythro-pentofuranosid-2-ulose	Terpenoids	Terpenoids	C55H89O8P	3	0.6988	-	9076.68	11999.4	11568.2	18158.8	27250.8	17674.1	3394.58	7627.42	7041.64	4908.01	7517.73	9157.44	1.15906	0.0162649	0.0394491	2.41452	1.27174	up
MW0154592	(1R,9R,10S,12R,13S,14R,16S,18R)-13-ethyl-8,15-diazahexacyclo[14.2.1.01,9.02,7.010,15.012,17]nonadeca-2,4,6-triene-14,18-diol	Alkaloids	Alkaloids	C19H24N2O2	3	0.6949	-	3987.52	5657.69	3645.99	2307.63	3367.73	3900.29	1646.62	2117.18	1281.56	387.41	352.7	678.94	1.2028	0.000699311	0.00316898	3.53735	1.82267	up
MW0130695	2-{9-hydroxy-2-oxo-2H,8H,9H-furo[2,3-h]chromen-8-yl}propan-2-yl acetate	Aldehyde,Ketones,Esters	Esters	C16H16O6	3	0.6946	-	58.77	58.77	58.77	58.77	58.77	58.77	1206.52	1049.3	1139.85	1036.2	1365.76	922.79	1.48748	1.35095e-05	0.00016071	0.0524699	-4.25237	down
MW0103398	5-Fluorouridine monophosphate	Nucleotide and Its metabolites	Nucleotide and Its metabolites	C9H12FN2O9P	3	0.693	-	7.69	7.69	7.69	7.69	7.69	7.69	7.69	409.46	7.69	396.96	285.71	439.74	1.04817	0.0283019	0.0621195	0.0298206	-5.06754	down
MW0144378	Isopentenyl Pyrophosphate Triammonium Salt	Benzene and substituted derivatives	Benzene and substituted derivatives	C5H21N3O7P2	3	0.6897	-	2819.98	3465.36	2693.58	2561.77	2975.84	2381.8	5708.98	6618.72	4650.99	7329.8	8054.27	6022.03	1.39498	0.000463079	0.00234354	0.440235	-1.18365	down
MW0142902	3-deoxy-8-O-phosphono-D-manno-oct-2-ulosonic acid	Organic acid and Its derivatives	Organic acid and Its derivatives	C8H15O11P	3	0.6891	-	1429.77	1559.29	946.13	808.15	806.32	786.67	2763.94	6880.99	2908.22	3944.92	4080.12	5584.64	1.36577	0.0033392	0.0110025	0.242188	-2.0458	down
MW0105164	4,5-dihydroxy-3-(sulfooxy)cyclohex-1-ene-1-carboxylic acid	Organic acid and Its derivatives	Organic acid and Its derivatives	C7H10O8S	3	0.6859	-	31.53	31.53	31.53	31.86	31.53	32.83	1322.7	712.6	889.95	306.84	277.06	906.27	1.43802	0.00748001	0.0212126	0.0432145	-4.53234	down
MW0111860	1-Phenyl-1,3-heptadecanedione	Aldehyde,Ketones,Esters	Ketones	C23H36O2	3	0.6748	-	12032.1	13020.3	13851.9	18961.8	12433.3	12672.3	7277.85	6425.54	7917.75	2438.07	6144.37	2818.16	1.21894	0.000165226	0.00104874	2.51264	1.3292	up
MW0110483	(3R,4S)-3-acetamido-4-(diaminomethylideneamino)-2-[(1R,2R)-1,2,3-trihydroxypropyl]-3,4-dihydro-2H-pyran-6-carboxylic acid	Heterocyclic compounds	Heterocyclic compounds	C12H20N4O7	3	0.6734	-	390.09	1329.71	375.04	587.37	642.68	744.63	10389.3	9216.84	8356.16	9267.15	8780.8	8689.68	1.45104	1.80811e-08	7.76357e-07	0.0743972	-3.74861	down
MW0005714	5-Nitro-2-(3-phenylpropylamino)benzoic acid	Benzene and substituted derivatives	Benzene and substituted derivatives	C16H16N2O4	3	0.6704	-	460.94	305.73	808.04	736.8	336.51	533.02	31.09	31.09	31.09	31.09	31.09	31.09	1.46486	0.00194733	0.00706903	17.0529	4.09194	up
MW0148619	Mg-2,4-Divinylpheoporphyrin	Aldehyde,Ketones,Esters	Esters	C35H30MgN4O5	3	0.6703	-	22053	27575.2	24612.1	25108.3	28187.6	12916.4	4988.74	5765.09	5522.42	7841.25	5806.68	4383.53	1.41694	0.000433741	0.00223625	4.09391	2.03348	up
MW0141032	1-(5-Phosphoribosyl)imidazole-4-acetate	Aldehyde,Ketones,Esters	Esters	C10H15N2O9P	3	0.6697	-	21271.8	22743.2	23990.2	21442.2	20696	21211.9	18479.4	18866.3	21137	18049.1	19879.9	20372.9	1.11077	0.00607876	0.0178848	1.12477	0.169625	up
MW0147893	Shisonin	Flavonoids	Anthocyanidins	C36H37O18+	3	0.6668	-	23.5	23.72	23.51	23.61	23.48	23.51	714.54	564.78	1252.81	759.28	1310.75	924.61	1.47892	0.000771368	0.00335399	0.0255719	-5.2893	down
MW0141401	14alpha-Hydroxy-5beta-cholest-7-ene-3,6-dione	Alcohol and amines	Alcohols	C27H42O3	3	0.6649	-	11617.5	11793.6	1452.15	6703.85	4611.24	6158.87	32123.7	42811.1	22125.2	14671.2	23317.7	24616.2	1.19521	0.00293394	0.00984429	0.265163	-1.91505	down
MW0112416	3,4,5-Trihydroxy-6-[(2-methyl-3-phenyloxiran-2-yl)methoxy]oxane-2-carboxylic acid	Organic acid and Its derivatives	Organic acid and Its derivatives	C16H20O8	3	0.664	-	54404.5	44667.6	58050.9	63874.4	52317.5	47332.3	1709.31	3434.95	2706.12	8203.6	10051.2	7314.45	1.39516	1.03661e-06	2.22547e-05	9.59458	3.26222	up
MW0006149	Tacedinaline	Benzene and substituted derivatives	Benzene and substituted derivatives	C15H15N3O2	3	0.6635	-	7816.71	13441	3631.1	5747.39	3788.27	6316.32	18179.8	16131.8	7989.34	9869.18	12890.7	14543	1.04339	0.0132081	0.033391	0.511795	-0.966363	down
MW0006787	Dichlorprop	Benzene and substituted derivatives	Benzene and substituted derivatives	C9H8Cl2O3	3	0.6618	-	9488.28	10500.3	10857.8	9470.28	7255.2	9011.99	5264.43	5998.69	5840.22	5279.49	6899.48	5946.63	1.34676	0.000417398	0.00217237	1.60617	0.683628	up
MW0157044	S-Formylmycothiol	Carbohydrates and Its metabolites	Carbohydrates and Its metabolites	C18H30N2O13S	3	0.6581	-	1748.51	1374.22	1770.39	1346.07	1310.36	1087.12	2067.17	2648.65	3059.25	2130.67	3659.01	2441.06	1.27603	0.0027856	0.00938093	0.539596	-0.890049	down
MW0055106	Momoridcin	Terpenoids	Triterpene	C31H50O3	3	0.6577	-	17789	3722.97	2157	3419.8	5992.4	5938.88	31228.3	15860.5	20322.2	24051.9	18241.3	24166.5	1.23754	0.000627462	0.00295251	0.291476	-1.77855	down
MW0162175	(2S)-2-azaniumyl-3-[4-(3-methylbut-2-en-1-yl)-1H-indol-3-yl]propanoate	Others	Others	C16H20N2O2	3	0.6545	-	6358.29	2509.07	3456.18	6751.32	4797.27	7040.45	1829.02	920.11	1652.11	1591.54	1410.59	1532.82	1.32042	0.00455654	0.0141485	3.45926	1.79046	up
MW0158010	trans-Zeatin riboside diphosphate	Nucleotide and Its metabolites	Nucleotide and Its metabolites	C15H23N5O11P2	3	0.6541	-	79.41	79.41	79.41	79.41	79.41	79.41	1419.58	792.53	2480.07	921.28	397.06	1134.42	1.42312	0.0127505	0.0324129	0.066685	-3.90649	down
MW0104092	3,6,11,12-Tetrakis(acetyloxy)-5-(4-hydroxyphenyl)-8-oxatricyclo[7.4.0.0^{2,7}]trideca-1(13),2,4,6,9,11-hexaen-4-yl acetate	Organic acid and Its derivatives	Organic acid and Its derivatives	C28H22O12	3	0.6536	-	14806.3	13564.1	15673.7	15240.5	15236.4	16836.2	1634.59	1321.01	2172.98	578.9	1068.91	1083.32	1.44884	7.44709e-09	4.35417e-07	11.6235	3.53897	up
MW0149286	(2S,3S)-2-(dimethylamino)-N-[(2Z,6S,9S,10S)-6-isobutyl-10-isopropyl-5,8-dioxo-11-oxa-4,7-diazabicyclo[10.2.2]hexadeca-1(14),2,12,15-tetraen-9-yl]-3-methyl-pentanamide	Benzene and substituted derivatives	Benzene and substituted derivatives	C28H44N4O4	3	0.6536	-	36433.1	39008.8	48708.4	41852.4	48816.7	58206.7	36899.6	33674.6	28064.2	27441.5	29005.2	37038.3	1.15088	0.00717525	0.0204465	1.4211	0.507006	up
MW0142212	2-Amino-1,2-bis(p-chlorophenyl)ethanol	Heterocyclic compounds	Heterocyclic compounds	C14H13Cl2NO	3	0.6526	-	24981.3	22126.1	26643.2	25206.4	24993.4	25700.7	27550.4	29363.4	26578.5	29763.1	34407	30213.5	1.15032	0.00622068	0.0181962	0.841323	-0.249269	down
MW0141190	1,7-Diphospho-1-epi-valienol	Organic acid and Its derivatives	Organic acid and Its derivatives	C7H14O11P2	3	0.6519	-	3621.46	1936.4	1912.16	2326.89	1358.18	2679.61	835.87	931.48	899.38	469.66	665.78	621.56	1.33389	0.0037883	0.0121757	3.12738	1.64496	up
MW0141729	1-epi-Valienol 7-phosphate	Organic acid and Its derivatives	Organic acid and Its derivatives	C7H13O8P	3	0.6485	-	28271.6	27944	23969.7	28263.4	26019.8	16705.8	1435.05	1165.69	1731.51	7854.72	8207.05	955.28	1.31082	4.60015e-06	7.18251e-05	7.08099	2.82395	up
MW0009371	Phaclofen	Benzene and substituted derivatives	Benzene and substituted derivatives	C9H13ClNO3P	3	0.6481	-	5915.6	2384.16	6936.74	4658.42	6070.35	5732.85	1207.6	1024.56	912.74	1302.11	961.04	948.64	1.40763	0.00124111	0.0049935	4.98658	2.31805	up
MW0124416	Indole-3-carboxilic acid-O-sulphate	Organic acid and Its derivatives	Sulfonic acids	C9H7NO5S	3	0.6464	-	3139.75	3332.04	3062.62	2666.22	2781.43	2901.09	2055.13	1894.67	1830.55	2145.3	1608.19	1771.21	1.39834	8.81651e-06	0.00011537	1.58187	0.661634	up
MW0149495	GDP-4-amino-4,6-dideoxy-alpha-D-mannose	Nucleotide and Its metabolites	Nucleotide and Its metabolites	C16H26N6O14P2	3	0.6455	-	814.8	443.24	390.85	470.83	399.91	588.49	19538.7	19375.5	24188.2	20764.7	12764.4	20300.1	1.47837	5.7971e-05	0.000475535	0.0265806	-5.23348	down
MW0155755	Mikamycin B	Amino acid and Its metabolites	Amino acids	C45H54N8O10	3	0.6423	-	60387.1	58092.1	62234.9	62462.9	58463.1	55697.2	2032.69	850.25	1610.77	1753.61	1367.51	1945.82	1.48109	2.07388e-08	8.506e-07	37.3758	5.22403	up
MW0139862	trans-Resveratrol 3,5-disulfate	Others	Others	C14H12O9S2	3	0.6416	-	4249.91	6698.58	5992.92	5193.31	7452.84	7224.19	1571.64	3069.41	3160.41	5759.27	4304.88	2520.53	1.06845	0.00596785	0.017634	1.80572	0.852578	up
MW0160471	2-Oxonioacetate	Aldehyde,Ketones,Esters	Esters	C2H4O3	3	0.6415	-	41648.2	28783.7	32592.5	34202.7	33141.1	34735.2	8013.85	5540	18339.7	20494.1	12767.5	18106.3	1.22704	9.42349e-05	0.000690662	2.46337	1.30063	up
MW0142598	3-(2,4-Cyclopentadien-1-ylidene)-5alpha-androstan-17beta-ol	Alcohol and amines	Alcohols	C24H34O	3	0.64	-	8604.52	1281.32	4592.71	4543.15	6733.42	10889.7	73599.4	53725.1	78046.1	76676.6	65325.5	71355.9	1.39534	2.0929e-06	3.93923e-05	0.0875144	-3.51434	down
MW0061616	[(1S,2R,7S,9R,11R,12R,13S,16R)-15-[(1S)-1-[(2R)-4,5-dimethyl-6-oxo-2,3-dihydropyran-2-yl]ethyl]-12-hydroxy-2,16-dimethyl-3-oxo-8-oxapentacyclo[9.7.0.02,7.07,9.012,16]octadeca-4,14-dien-13-yl] acetate	Amino acid and Its metabolites	polypeptide	C30H38O7	3	0.6303	-	5730.11	4914.62	6358.71	6170.19	5737.06	7349.76	125161	114443	106529	117168	121256	119241	1.48675	9.4366e-08	2.98067e-06	0.0515211	-4.27869	down
MW0108808	Nitrilotriacetic acid	Organic acid and Its derivatives	Organic acid and Its derivatives	C6H9NO6	3	0.6302	-	42846.2	38072.6	41636.4	39475.6	36135.3	32362.3	20335.5	19012.5	19750.8	15463.4	18782.3	14901.1	1.42948	3.03792e-06	5.21762e-05	2.12968	1.09064	up
MW0151820	Aldrin	Aldehyde,Ketones,Esters	Ketones	C12H8Cl6	3	0.6301	-	5756.8	6843.3	6016.42	6391.69	6058.51	6201.16	4522.17	4830.78	4125.48	4433.26	5015.38	4507.6	1.3933	1.11201e-05	0.000138271	1.35842	0.441933	up
MW0109581	Sarcodon scabrosus Depsipeptide	Amino acid and Its metabolites	Small Peptide	C23H39N3O8	3	0.63	-	6826.57	7299.97	11837.8	8795.85	7632.02	6489.87	19447.7	26257	13577.4	23614.1	24393.3	19781.1	1.36429	0.000413145	0.00215431	0.384684	-1.37825	down
MW0149948	Glu-Asp-Lys-Glu	Amino acid and Its metabolites	Small Peptide	C20H33N5O11	3	0.6299	-	27303.1	26821.5	17174.5	19373.6	28629.2	20719.1	3336.76	6377.05	3382.48	5883.35	5266.13	5936.08	1.42627	0.000134989	0.000913667	4.63924	2.21389	up
MW0147722	CoM-S-S-CoB	Amino acid and Its metabolites	Small Peptide	C13H26NO10PS3	3	0.6284	-	594.3	1006.51	450.39	949.92	460.25	900.82	21617.1	19735.5	24497.1	20203.8	21927.8	22381.7	1.47369	4.79359e-07	1.15415e-05	0.0334619	-4.90134	down
MW0103901	(3R)-3-Hydroxy-2-oxo-4-phosphonooxybutanoate	Organic acid and Its derivatives	Organic acid and Its derivatives	C4H7O8P	3	0.6266	-	1966.8	2722.62	1762.29	2707.59	1507.07	1433.21	1424.96	799.38	524.33	669.89	1049.3	698.45	1.23721	0.00269984	0.00912565	2.34202	1.22775	up
MW0111701	4-(3-Azidopropyl)cyclohexane-1,3-dione	Aldehyde,Ketones,Esters	Ketones	C9H13N3O2	3	0.6253	-	2341.46	3252.44	2252.14	1379.43	1332.61	1827.95	3993.1	3169.42	2724.83	2876.72	2756.75	2939.21	1.00284	0.0189863	0.044623	0.670965	-0.575691	down
MW0006983	[(2R,3R)-5,7-dihydroxy-2-(2,3,4,5-tetrahydroxy-6-oxobenzo[7]annulen-8-yl)-3,4-dihydro-2H-chromen-3-yl] 3,4,5-trihydroxybenzoate	Heterocyclic compounds	Heterocyclic compounds	C27H20O13	3	0.6248	-	192.68	192.68	192.68	192.68	192.68	192.68	2673.93	3356.51	3443.52	2361.3	2377.97	3026.16	1.48546	3.56686e-05	0.000340337	0.0670604	-3.8984	down
MW0141726	2-O-Acetylbulbisine	Heterocyclic compounds	Heterocyclic compounds	C19H23NO6	3	0.623	-	6898.58	4513.33	7919.25	6788.4	7087.72	6988	13867	17299.3	13325.5	18058.7	24330.9	17520.1	1.38656	0.000769707	0.00335207	0.385007	-1.37704	down
MW0168221	Contignasterol	Hormones and hormone related compounds	Hormones and hormone related compounds	C29H48O7	3	0.6225	-	32259.4	13236.8	9868.12	10287.8	12753.1	15969.8	21131.2	17436.5	29656.4	51701.7	46256.5	44060.4	1.0524	0.0209586	0.0485617	0.448886	-1.15558	down
MW0149542	Geranyl phosphate	Organic acid and Its derivatives	Phosphoric acids	C10H19O4P	3	0.6183	-	7282.27	7400.3	8833.26	7955.53	9632.34	7052.02	74025.6	77959.1	74363.7	52885.9	46308.8	44923.3	1.46837	0.000340746	0.00186157	0.129987	-2.94356	down
MW0117027	JWH 073 N-butanoic acid metabolite	Organic acid and Its derivatives	Organic acid and Its derivatives	C23H19NO3	3	0.61	-	11858	9288.91	14464.7	13302.4	12779.6	14136.1	5356.15	4485.03	5215.53	2483.78	3897.32	2677.71	1.376	8.51093e-06	0.000113923	3.14444	1.6528	up
MW0104621	2-amino-4-({1-[(carboxymethyl)-C-hydroxycarbonimidoyl]-2-{[2-hydroxy-3-(4-hydroxy-2-methoxyphenyl)-1-phenylpropyl]sulfanyl}ethyl}-C-hydroxycarbonimidoyl)butanoic acid	Organic acid and Its derivatives	Organic acid and Its derivatives	C26H33N3O9S	3	0.6082	-	252.96	252.96	252.96	252.96	252.96	252.96	5157.05	5498.51	4896.81	4324.67	4312.31	5692.43	1.4879	5.89441e-06	8.76396e-05	0.0507922	-4.29925	down
MW0157968	trans,octacis-decaprenylphospho-beta-D-ribofuranose	Terpenoids	Terpenoids	C55H91O8P	3	0.6027	-	578.17	970.05	970.44	1879.51	2163.36	2243.28	500.7	854.66	766.14	370.55	652.63	535.36	1.03571	0.0314784	0.0672702	2.39259	1.25857	up
MW0009571	Propyzamide	Benzene and substituted derivatives	Benzene and substituted derivatives	C12H11Cl2NO	3	0.5981	-	1249.58	1652.74	1725.01	2074.74	431.58	2172.15	795.89	742.25	487.73	455	430.26	444.61	1.10332	0.0114825	0.0298415	2.7731	1.4715	up
MW0169172	Flubendazole	Benzene and substituted derivatives	Benzene and substituted derivatives	C16H12FN3O3	3	0.5887	-	64354.3	54737.1	51726.5	55431.2	53588.4	52001.5	36350.5	25909.2	29436.1	31377.1	23373.4	28080.1	1.40818	1.77182e-06	3.47783e-05	1.90137	0.927037	up
MW0005614	5-Carboxy-lumiracoxib	Benzene and substituted derivatives	Benzene and substituted derivatives	C16H13ClFNO4	3	0.5761	-	3812.83	2981.94	4682.89	4396.42	4052.97	4550.84	822.69	939.14	1055.25	902.39	821.47	831.71	1.4687	4.7083e-05	0.000412183	4.55602	2.18777	up
MW0154243	N-Acetyl-N6,N6,O-tridemethylpuromycin-5'-phosphate	Nucleotide and Its metabolites	Nucleotide and Its metabolites	C21H26N7O9P	3	0.5729	-	11932.6	9663.48	9765.15	11093	8725.81	11044.1	51107.6	44454.2	35506.5	26895.9	35719.7	66178.7	1.42223	0.00210708	0.0075591	0.23945	-2.0622	down
MW0137585	DL-Carbidopa	Heterocyclic compounds	Heterocyclic compounds	C10H14N2O4	3	0.5724	-	1058.62	836.1	1441.02	1364.96	1166.51	480.69	1969.72	2324.51	1867.71	2646.88	2158.45	2327.89	1.22694	0.000119837	0.000825344	0.477459	-1.06655	down
ZINC4097706	Kuromanin	Flavonoids	Anthocyanidins	C21H21O11+	3	0.5721	-	69.71	69.71	69.71	69.71	69.98	69.71	1828.44	1087.97	1428.61	1355.25	2006.98	1840.64	1.4822	0.000133552	0.000906173	0.0438348	-4.51178	down
MW0063374	Rosmaricine	Terpenoids	Terpenoids	C20H27NO4	3	0.5686	-	74262.1	71439.7	76534.5	76814.8	71896	68495	2332.54	2761.89	2389.55	3427.47	2124.56	2065.04	1.48564	2.30178e-08	8.90886e-07	29.1001	4.86295	up
MW0115674	Chloroacetyl chloride	Aldehyde,Ketones,Esters	Ketones	C2H2Cl2O	3	0.5685	-	226046	165830	265834	240249	256379	245340	320636	338897	312764	338256	345080	330216	1.26669	0.000653428	0.00302803	0.704825	-0.504662	down
MW0106009	Benserazide	Benzene and substituted derivatives	Phenolics	C10H15N3O5	3	0.5682	-	12376.3	10023.1	9131.38	7533.74	9570.41	6242.34	27299.5	21006.7	20004	18836.3	11873.7	20001.1	1.27754	0.00195915	0.00710256	0.461071	-1.11694	down
MW0148735	dTDP-4-acetamido-4,6-dideoxy-alpha-D-glucose	Nucleotide and Its metabolites	Nucleotide and Its metabolites	C18H29N3O15P2	3	0.5669	-	261.41	114.37	129.87	173.67	282.51	183.23	3541.94	5095.01	7839.85	3535.06	5098.18	5931.64	1.46689	0.000635776	0.00297538	0.0368878	-4.76071	down
MW0015865	Arachidonoyl-1-thioglycerol	FA	Others	C23H38O3S	3	0.5665	-	6162.7	4792.14	4425.98	5388.33	7408.27	3656.64	17324	9746.93	36063.4	27015.7	9749.75	32355.7	1.26157	0.0154067	0.0377635	0.240701	-2.05468	down
MW0193979	4-Thia-1-azabicyclo[3.2.0]heptane-2-carboxylic acid, 6-[[(2R)-2-amino-2-(4-hydroxyphenyl)acetyl]amino]-3,3-dimethyl-7-oxo-, (2S,5R,6R)-	Heterocyclic compounds	Heterocyclic compounds	C16H19N3O5S	3	0.5659	-	14450.6	10286.2	18237.7	16854.7	17592.5	16395.9	475.16	739.45	1050.57	2010.54	452.26	430.59	1.43756	3.83578e-05	0.000354906	18.1867	4.18482	up
MW0143563	5-amino-6-(5-phospho-beta-D-ribosylamino)uracil	Aldehyde,Ketones,Esters	Ketones	C9H15N4O9P	3	0.5658	-	194307	299774	126554	165416	146411	166803	36534.2	16315.6	30405.8	15719.9	8336.04	22833	1.40374	0.00116117	0.00472028	8.44648	3.07835	up
MW0152048	Strophanthin	Heterocyclic compounds	Heterocyclic compounds	C36H54O14	3	0.5655	-	1897.74	718.74	2734.06	4291.28	860.45	3711.47	243.21	1096.91	236.02	329.32	309.37	405.65	1.19701	0.0226911	0.0520494	5.4241	2.43938	up
MW0012966	1-Palmitoyl-2-linoleoyl-sn-glycero-3-phosphate	GP	PA	C37H69O8P	3	0.5632	-	3347.28	2441.09	4244.61	5769.8	6197.27	9005.07	786.79	2387.76	1285.77	1741.41	2135.45	2877.13	1.13624	0.0170422	0.0408655	2.76478	1.46717	up
MW0103396	5-Fluoro-2'-deoxyuridine-5'-monophosphate	Nucleotide and Its metabolites	Nucleotide and Its metabolites	C9H12FN2O8P	3	0.5621	-	2701.16	2648.3	2558.85	3499.41	3427.56	3713.99	31779.9	41770	25668	5569.63	13838.5	23425.2	1.3313	0.0110029	0.0288665	0.130582	-2.93698	down
MW0014714	5beta-Cholestane-3alpha,7alpha,12alpha,23-tetrol	Alcohol and amines	Alcohols	C27H48O4	3	0.5606	-	1954.4	581.82	685.67	819.48	907.36	1027.93	3868.48	2847.59	3874.25	1880.4	1465.98	1964.93	1.19336	0.00974367	0.0262158	0.375852	-1.41176	down
MW0011270	(3S)-3-Isopropenyl-6-oxoheptanoyl-CoA	CoEnzyme and vitamins	CoEnzyme and vitamins	C31H50N7O18P3S	3	0.5582	-	204.66	204.5	203.42	202.4	200.78	195.24	5392.51	8020.6	6656.51	6323.23	6900.21	5987.1	1.48817	1.15985e-05	0.00014188	0.0308298	-5.01953	down
MW0056784	1-Myristoyl-2-palmitoyl-sn-glycero-3-phosphocholine	GP	PC	C38H76NO8P	3	0.5568	-	228887	28738.4	187857	21509.8	79425.1	218573	399361	357870	398219	374371	435410	255673	1.07198	0.000636968	0.00297538	0.34445	-1.53764	down
MW0062270	prostaglandin G2 2-glyceryl ester	Hormones and hormone related compounds	Hormones and hormone related compounds	C23H38O8	3	0.5521	-	16320.2	29415.9	28261.6	29196.8	29547.4	45717.9	8479.24	2444.23	3104.94	728.63	2007.44	3040.13	1.35179	0.000634005	0.00297538	9.01102	3.17169	up
MW0141972	2,3,4-Trioxycyclopentanone	Aldehyde,Ketones,Esters	Ketones	C14H26O4Si	3	0.5504	-	41513.7	39935.5	42783.8	42940.6	40189.9	38288.5	2109.85	459.89	1074.19	1171.24	1634.61	640.12	1.46054	2.61959e-09	2.11724e-07	34.6482	5.11471	up
MW0056906	1-Palmitoyl-2-docosahexaenoyl-sn-glycero-3-phosphocholine	GP	PC	C46H80NO8P	3	0.5492	-	36811.6	27036.3	33165.2	51190.8	36104	29153.9	13860.8	31710.1	16044.2	11317	14398.1	33168.8	1.0369	0.0151597	0.0371955	1.77148	0.824955	up
MW0012973	1-Palmitoyl-2-oleoyl-sn-glycero-3-phosphate	GP	PA	C37H71O8P	3	0.5479	-	6759	6127.2	6257.64	5745.31	5793.27	6125.41	5335.31	3916.79	4970.71	4802.46	4669.57	4791.81	1.28473	0.000241195	0.00142845	1.29211	0.369727	up
MW0151774	Iriomoteolide 1a	Heterocyclic compounds	Heterocyclic compounds	C29H46O7	3	0.5358	-	0.48	0.48	0.48	0.48	0.48	0.48	392.98	417.88	351.85	300.17	708.36	308.49	1.48743	0.00114711	0.00467696	0.00116142	-9.7499	down
MW0114735	Linalool 3,6-oxide primeveroside	Alcohol and amines	Alcohols	C21H36O11	3	0.5331	-	120088	99175.6	153504	133016	146777	134350	78692.8	829.68	538.38	1332.44	1333.47	1526.69	1.29222	4.60223e-05	0.000410615	9.3398	3.22339	up
MW0055766	PA(18:2(9Z,12Z)/22:4(7Z,10Z,13Z,16Z))	GP	PA	C43H73O8P	3	0.5311	-	2799.22	5907.27	10671.4	7312.61	8926.62	9623.43	643.18	1744.52	1260.01	851.63	2317.21	2755.16	1.27482	0.0030244	0.0100985	4.72648	2.24077	up
MW0126175	Piperonyl butoxide	Organic acid and Its derivatives	Organic acid and Its derivatives	C19H30O5	3	0.5287	-	17141.1	30410.6	24648.4	21998.6	23809.2	32147.4	12390.4	4290.59	4484.14	3726.39	2359.61	3914.99	1.35782	5.41735e-05	0.000449754	4.8179	2.2684	up
MW0143116	3-Phosphoglycerol-glutathione	Organic acid and Its derivatives	Organic acid and Its derivatives	C13H24N3O11PS	3	0.5247	-	393.07	393.07	393.07	393.07	393.07	393.07	11177.7	18457.6	13969	14194.9	18239.3	12917.6	1.48642	6.90291e-05	0.000545092	0.0265122	-5.2372	down
MW0115303	Sorafenib N-Oxide	Heterocyclic compounds	Pyridine and pyridine derivatives	C21H16ClF3N4O4	3	0.5182	-	2760.52	3415.39	5154.81	4316.89	5014.61	5358.14	2332.19	2808.95	2423.2	2630.76	2688.43	2918.26	1.1882	0.00975378	0.0262158	1.64667	0.719553	up
MW0156503	Salicin 6-phosphate	Organic acid and Its derivatives	Organic acid and Its derivatives	C13H19O10P	3	0.5177	-	1983	1046.5	747.43	887.66	770.12	1140.85	3409.99	5200.89	1958.1	5922.65	3253.77	5735.21	1.3093	0.00388592	0.0124458	0.258061	-1.95421	down
MW0143834	2-Methyl-6-geranylgeranyl-1,4-benzoquinol	Benzene and substituted derivatives	Benzene and substituted derivatives	C27H40O2	3	0.5111	-	4092.68	4754.72	2990.71	3156.61	3115.02	3390.53	2025.24	1312.21	1656.02	1415.41	1284.27	1719.82	1.38536	0.000394929	0.00207389	2.28411	1.19163	up
MW0012969	1-Palmitoyl-2-myristoyl-sn-glycero-3-phosphocholine	GP	PC	C38H76NO8P	3	0.5016	-	67723.8	21482.9	94168.3	29554.8	48975.4	21510.8	179549	178863	182340	215550	181669	139259	1.30898	8.22401e-06	0.000111383	0.263097	-1.92633	down
MW0151593	Ile-Thr-Gln-Lys	Amino acid and Its metabolites	Small Peptide	C21H40N6O7	2	0.9381	-	81633.6	102125	113255	106826	116535	138552	91640.4	99492.4	62925	37092.5	64762.4	63665.4	1.02814	0.00786486	0.0221214	1.57045	0.651176	up
MW0145773	Asn-His-Lys-Asp	Amino acid and Its metabolites	Small Peptide	C20H32N8O8	2	0.9209	-	95390.9	90642.8	95430.8	85513.9	98385.6	108024	57947.3	65105.5	75062.2	73192	67818.8	89354.6	1.21377	0.00146321	0.00566557	1.33819	0.420283	up
MW0158703	TyrMe-HoPhe-OH	Amino acid and Its metabolites	Small Peptide	C26H26N2O7	2	0.9074	-	734.47	13102.7	17273	17381.9	16978.7	743.47	35229.7	37812.9	48088.5	36227.1	40940	42116.9	1.01799	6.38406e-05	0.000512965	0.275417	-1.86031	down
MW0010587	(14S)-9,20,25-trimethoxy-15,30-dimethyl-7,23-dioxa-15,30-diazaheptacyclo[22.6.2.23,6.18,12.114,18.027,31.022,33]hexatriaconta-3(36),4,6(35),8,10,12(34),18,20,22(33),24,26,31-dodecaen-21-ol	Lignans and Coumarins	Lignans	C37H40N2O6	2	0.8309	-	41197.5	39631.8	405.61	42613.7	39884.9	37998.2	1159.67	384.57	371.4	398.25	911.02	414.1	1.21353	0.00428883	0.0135002	55.4359	5.79275	up
MW0153025	Lys-Leu-Arg-Asp	Amino acid and Its metabolites	Small Peptide	C22H42N8O7	3	0.892	-	2993.05	6085.63	5280.7	5737.1	6471.18	8831.11	561.58	2808.99	2580.62	2660.93	2970.62	2252.13	1.09378	0.00379908	0.0121819	2.55866	1.35539	up
MW0156428	(1R,3R,8R,12S,13R,17R,18Z,20Z,24R,25S,26S)-12-hydroxy-17-[(1R)-1-hydroxyethyl]-5,13,25-trimethylspiro[2,10,16,23-tetraoxatetracyclo[22.2.1.03,8.08,25]heptacosa-4,18,20-triene-26,2'-oxirane]-11,22-dione	Terpenoids	Sesquiterpenoids	C29H40O9	3	0.8791	-	87.74	90.37	95.42	92.72	88.37	92.99	87.4	87.57	87.96	87.97	87.55	86.16	1.05129	0.0239476	0.0543867	1.04384	0.0619035	up
MW0157590	Thr-Asp-Lys-Arg	Amino acid and Its metabolites	Small Peptide	C20H38N8O8	3	0.875	-	2.91	2.91	2.91	2.91	2.91	2.91	25.76	14.54	2.91	14.74	2.91	22.8	1.03692	0.0375513	0.0780567	0.208702	-2.26048	down
MW0159124	Val-Phe-Lys-Asp	Amino acid and Its metabolites	Small Peptide	C24H37N5O7	3	0.8609	-	36889.3	15150.4	20154.8	13435.8	13677.3	14630.9	92040.7	73122.2	100063	78178.1	84416.9	114065	1.41239	7.54127e-06	0.000105195	0.210263	-2.24974	down
MW0141334	12-Ethyl-8-isobutylbacteriochlorophyllide d	Tryptamines,Cholines,Pigments	Pigments	C36H40MgN4O4	3	0.8604	-	2138.44	2373.57	1758.17	1139.95	1393.35	2683.93	3644.13	3713.09	3495.1	3835.04	4832.61	3484.53	1.2632	0.000138475	0.000928122	0.499355	-1.00186	down
MW0152478	Leu-Ser-Ala-Leu-Glu	Amino acid and Its metabolites	Small Peptide	C23H41N5O9	3	0.845	-	59295.5	57041.9	61110.1	61333.8	57406.3	54690.7	1600.15	1041.1	1092.11	547.94	1000.9	1357.48	1.47863	2.44689e-08	9.21102e-07	52.8457	5.72371	up
MW0144802	Ala-Val-Leu-Glu	Amino acid and Its metabolites	Small Peptide	C19H34N4O7	3	0.8398	-	68319.4	65722.9	70409.9	70667.8	66142.7	63013.8	3671.82	3162.67	1511.46	3049.45	2839.49	3161.5	1.47755	1.01264e-08	4.96915e-07	23.2391	4.53848	up
MW0157716	Thr-Leu-Val-Arg	Amino acid and Its metabolites	Small Peptide	C21H41N7O6	3	0.8346	-	68851.6	66234.8	70958.4	71218.3	66657.9	63504.7	2312.86	4204.72	2700.45	3936.28	2429.78	2595.88	1.481	7.29717e-09	4.35417e-07	22.4107	4.48611	up
MW0152383	Leu-Ile-Ser-Glu	Amino acid and Its metabolites	Small Peptide	C20H36N4O8	3	0.8243	-	1036.89	481.04	942.6	929.44	907.75	778.61	1081.94	1602.01	1365.95	2114.61	1214.61	1561.94	1.15154	0.00559939	0.0167616	0.567755	-0.81666	down
MW0145906	Asn-Thr-Ile-Arg	Amino acid and Its metabolites	Small Peptide	C20H38N8O7	3	0.8234	-	156.44	359.75	170.03	456.22	344.68	243.23	3820.26	9515.23	4481.18	2959.17	4694.55	3299.76	1.43801	0.00586399	0.0173832	0.0601439	-4.05544	down
MW0109884	Thr-Lys-Pro-Arg	Amino acid and Its metabolites	Small Peptide	C21H40N8O6	3	0.818	-	3787.18	4619.76	3974.15	4234.22	6519.21	6038.3	4608.06	2954.75	2346.79	2793.92	2254.7	2574.18	1.12855	0.00860558	0.0237909	1.66394	0.734601	up
MW0152851	Lys-Ala-Leu-Glu	Amino acid and Its metabolites	Small Peptide	C20H37N5O7	3	0.8127	-	54248.8	52187.1	55908.8	56113.6	52520.4	50035.9	2270.82	2296	1221.35	2469.62	1427.26	2811.62	1.47755	8.07178e-09	4.62109e-07	25.688	4.68302	up
MW0153775	METHIONYL-LEUCYLPHENYLALANINE	Amino acid and Its metabolites	Amino acids	C20H31N3O4S	3	0.8021	-	6.25	6.25	6.25	6.25	6.25	6.25	682.34	353.88	532.67	316.57	379.73	823.53	1.47962	0.00168923	0.00640277	0.012141	-6.36397	down
MW0155414	Phe-Val-Ser-Arg	Amino acid and Its metabolites	Small Peptide	C23H37N7O6	3	0.791	-	13847.8	13039.2	7843.16	12833.7	10169.6	21739.1	1934.65	1991.67	2158	1083.61	1638.12	2452.25	1.4283	0.00190163	0.00695829	7.05902	2.81947	up
MW0158705	TyrMe-Leu-OH	Amino acid and Its metabolites	Small Peptide	C22H26N2O7	3	0.7887	-	144296	138812	148711	149256	139698	133090	8926.91	14882.4	5946.17	11716.5	7199.11	8763.79	1.47132	1.83949e-10	4.21242e-08	14.8666	3.894	up
MW0151151	His-Val-Leu-Lys	Amino acid and Its metabolites	Small Peptide	C23H41N7O5	3	0.7755	-	25379.5	24906	23545.4	22267.4	25910.5	27235.4	39394.1	28325.6	29121.3	27023.4	29708.4	30116	1.07466	0.0233358	0.0531731	0.812484	-0.299589	down
MW0145803	Asn-Leu-Arg-Arg	Amino acid and Its metabolites	Small Peptide	C22H43N11O6	3	0.7734	-	71.08	71.08	71.08	71.08	71.08	71.08	71.08	71.58	72.79	72.29	72.46	71.88	1.12466	0.0146671	0.0362674	0.987039	-0.0188204	down
MW0140547	(Gal1-4GlcNAc)2-Sp	Others	Others	C30H51N5O21	3	0.7697	-	4156.54	3938.07	4165.49	4190.83	4534.49	5367.25	6718.24	6258.76	6728.42	5579.69	5309.92	4955.68	1.20612	0.0026849	0.00909754	0.74127	-0.431929	down
MW0158874	Val-Ala-Ile-Glu	Amino acid and Its metabolites	Small Peptide	C19H34N4O7	3	0.768	-	979.68	972.46	883.55	1023.37	931.21	928.34	3051.98	1968.93	2538.95	3231.61	2706.85	3245.2	1.44556	0.000243909	0.00143833	0.341542	-1.54987	down
MW0144428	AGC	Nucleotide and Its metabolites	Nucleotide and Its metabolites	C15H25NO3S	3	0.7624	-	6079.95	8282.26	9444.07	11148.1	11803	15402.1	714.16	986.09	631.05	511.94	2322.25	666.17	1.41396	0.000640719	0.00298423	10.659	3.414	up
MW0055074	9-Oxo-11alpha,16-dihydroxy-16-methylprost-13E-en-1-oic acid	FA	Oxidized lipids	C21H36O5	3	0.7539	-	13250.2	9962.94	14240.8	15194.6	12219.8	12677.9	5012.3	1952.26	6245.99	5638.8	3482.93	3517.72	1.33217	5.94678e-06	8.76396e-05	2.99985	1.58489	up
MW0115295	[(2S,3R,4S,5S,6R)-3,4,5-trihydroxy-6-(hydroxymethyl)tetrahydropyran-2-yl] N-sulfooxybut-3-enimidothioate	Organic acid and Its derivatives	Organic acid and Its derivatives	C10H17NO9S2	3	0.7457	-	4744.89	4232.26	5570.64	3751.39	4866.11	5078.42	3831.33	3962.34	4306.4	3875.49	3794.67	3569.36	1.01456	0.0245442	0.0556039	1.21012	0.27515	up
MW0145931	Asn-Tyr-Glu-Asp	Amino acid and Its metabolites	Small Peptide	C22H29N5O11	3	0.7432	-	10172.5	13103.8	16606.3	15268.1	17161.3	17374.2	8890.86	11218.5	11289.6	10395.5	8362.39	12938.8	1.06379	0.0105387	0.0279944	1.42143	0.507344	up
MW0158736	U-46619 Glycine methyl ester	Aldehyde,Ketones,Esters	Esters	C24H39NO5	3	0.7421	-	61150.1	56224.2	46972.4	47793	37625	37497.9	70104.7	76026.2	60736.1	62073.8	57086.8	59119.1	1.07105	0.00857382	0.0237707	0.745853	-0.423037	down
MW0013113	2,3-dinor Thromboxane B1	FA	Others	C18H32O6	3	0.7345	-	5573.05	5970.89	2896.8	4000.38	3935.02	3959.19	7058.9	4145.6	6887.99	8945	7543.15	9457.34	1.04611	0.0105916	0.0280227	0.598014	-0.741749	down
MW0156659	Ser-Asn-Gln-Asp	Amino acid and Its metabolites	Small Peptide	C16H26N6O10	3	0.7343	-	152390	159903	180960	181703	167704	181337	83552.9	72081.9	80592.4	78513.8	97029.1	110112	1.4192	8.13742e-07	1.78893e-05	1.96212	0.972417	up
MW0009539	Tyrphostin A25	Benzene and substituted derivatives	Phenolics	C10H6N2O3	3	0.7313	-	1105.02	1105.02	1104.99	1105.01	1105	1105.01	25739.7	9297.98	25781	20749.8	13381.8	11433.1	1.45779	0.00257827	0.00885636	0.0623223	-4.00411	down
MW0156780	Ser-His-Phe-Lys	Amino acid and Its metabolites	Small Peptide	C24H35N7O6	3	0.7263	-	49943.5	48045.3	51471.7	51660.2	48352.3	46064.9	616.8	702.36	627.65	1380.29	535.94	1407.25	1.47784	1.66507e-08	7.38001e-07	56.0762	5.80932	up
MW0015052	(10R,13S,17S)-10,13-Dimethyl-3,6-dioxo-2,3,6,7,8,9,10, 11,12,13,14,15,16,17-tetradecahydro-1H-cyclopenta[a]phenanthren-17-yl heptanoate	Aldehyde,Ketones,Esters	Esters	C26H38O4	3	0.7242	-	59205.2	56955.1	582.9	61240.4	57318.9	54607.4	511.73	1030.93	1025.29	1029.6	796.73	722.37	1.21657	0.00428662	0.0135002	56.6601	5.82426	up
MW0144693	Ala-Phe-Ile-Arg	Amino acid and Its metabolites	Small Peptide	C24H39N7O5	3	0.7165	-	184.3	184.3	184.3	184.3	184.3	184.3	3707.24	3769.09	3263.4	2715.95	6628.48	2775.55	1.4761	0.00168667	0.00640189	0.0483733	-4.36964	down
MW0159334	Verrucarin A	Terpenoids	Sesquiterpenoids	C27H34O9	3	0.7156	-	107477	103392	110766	111177	104053	99130.6	5122.91	5287.02	3284.67	5890.33	2435.94	3164.29	1.4748	4.96062e-09	3.27663e-07	25.2528	4.65837	up
MW0145749	Asn-Glu-Tyr-Glu	Amino acid and Its metabolites	Small Peptide	C23H31N5O11	3	0.7127	-	733.76	590.48	710.58	509.87	706.03	2135.31	1684.95	4203.61	2954.87	3919.98	2705.28	3475.14	1.28535	0.000783733	0.00340237	0.284316	-1.81443	down
MW0149016	Estradiol-17 3-sulfate	Heterocyclic compounds	Heterocyclic compounds	C18H24O5S	3	0.7125	-	1633.88	3975.74	1761.61	859.2	1426.95	1377.56	14482.9	8964.94	10324.6	10615.3	6751.2	8212.24	1.37486	0.000302763	0.00170141	0.185926	-2.4272	down
MW0156990	Ser-Abu-OH	Amino acid and Its metabolites	Small Peptide	C13H16N2O7	3	0.7106	-	23457.9	31820.2	25075.3	30707.7	11068.7	17539.8	2991.09	1607.59	5230.49	2914.27	1773.73	3934.22	1.3965	0.00133432	0.00526069	7.5696	2.92022	up
MW0146349	Aspartylasparagine	Amino acid and Its metabolites	Small Peptide	C8H13N3O6	3	0.7083	-	7030.02	3213.39	7841.12	7095.44	7021.2	7416.43	24371.5	23901.1	22715.8	23617.9	20520.6	22631.3	1.41187	8.33163e-09	4.64663e-07	0.287588	-1.79792	down
MW0154293	Nap-Ser-OH	Amino acid and Its metabolites	Small Peptide	C21H18N2O7	3	0.7076	-	4518.75	6595.89	2978.88	3964.75	3711.21	4269.84	2297.48	504.39	2469.02	507.27	1572.27	1838.97	1.14434	0.00131277	0.00519062	2.83363	1.50265	up
MW0151159	His-Val-Tyr-Asp	Amino acid and Its metabolites	Small Peptide	C24H32N6O8	3	0.7013	-	3627.17	3744.68	3676.19	3835.64	4033.13	4124.34	2805.91	1642.72	2523.25	1994.37	2588.89	3252.98	1.22537	0.00134069	0.00527825	1.55598	0.637824	up
MW0145662	Asn-Ala-Leu-Ala-His	Amino acid and Its metabolites	Small Peptide	C22H36N8O7	3	0.6997	-	11049	13406.4	5108.73	8247.07	4517.64	17099	1209.69	1307.66	1315.34	575.33	2670.77	2904.74	1.29761	0.00855811	0.0237707	5.95259	2.57352	up
MW0143565	5Androstan-3ol-17-one sulfate	Others	Others	C19H30O5S	3	0.6943	-	5537.86	5783.71	5508.21	5498.23	5506.01	5457.1	4277.67	3757.09	5150.21	3916.13	3260.67	5425.67	1.0951	0.014242	0.0353861	1.29098	0.368469	up
MW0146074	Asp-Gln-Ala-Asp	Amino acid and Its metabolites	Small Peptide	C16H25N5O10	3	0.6935	-	76460.9	72387.9	90796.6	86193.2	81622.9	97145.7	43580.4	78218.8	33217.1	75969.2	33277.3	47283.3	1.08063	0.00955961	0.0259022	1.61969	0.695715	up
MW0000550	(1'S,5'S)-averufin	Benzene and substituted derivatives	Benzene and substituted derivatives	C20H16O7	3	0.6933	-	9920.8	8603.33	10713.1	10781.8	8136.41	10010.8	57759	52811	49157.3	54065.3	55952.6	55197.5	1.48257	1.92068e-08	7.99702e-07	0.179005	-2.48193	down
MW0154297	Nap-Tyr-OH	Amino acid and Its metabolites	Small Peptide	C27H22N2O7	3	0.6916	-	1747.72	1313.74	1182.28	1510.72	1358.57	1760.84	2165.88	1754.65	1746.28	1969.24	1664.07	2459.29	1.04765	0.0132531	0.0334402	0.754619	-0.40618	down
MW0153233	Lys-Nap-OH	Amino acid and Its metabolites	Small Peptide	C24H25N3O6	3	0.6774	-	30506.8	25599.1	51478.6	40542.7	40151.8	31832.5	7799.92	8727.4	12815.2	12251.6	11409.2	11952.4	1.40949	0.000792589	0.00342458	3.38864	1.7607	up
MW0016887	[10,13-dimethyl-17-(6-methylheptan-2-yl)-2,3,4,7,8,9,11,12,14,15,16,17-dodecahydro-1H-cyclopenta[a]phenanthren-3-yl] 11-(5-ethyl-3,4-dimethylfuran-2-yl)undecanoate	ST	CE	C46H76O3	3	0.6688	-	4798.16	4639.66	5539.65	5658.71	5526.5	3938.75	2201.77	3013.62	2712.13	2867.1	3240.42	3088.29	1.35642	0.000152767	0.000994798	1.75792	0.813869	up
MW0144212	Abu-Ser-OH	Amino acid and Its metabolites	Amino acid derivatives	C12H14N2O7	3	0.6676	-	3538.73	4972.61	5901.12	4086.29	4858.1	7567.01	21249.4	23342.4	42367.9	15371	17331.6	32271.5	1.38796	0.0044644	0.0139411	0.203535	-2.29665	down
MW0151950	JWH 073 3-methylbutyl homolog	Aldehyde,Ketones,Esters	Esters	C24H23NO	3	0.6646	-	41654.1	41522.4	76029.8	71061.1	43618.2	44657	134583	209109	139584	183832	263963	231069	1.38732	0.000687582	0.00312827	0.2741	-1.86722	down
MW0149402	Galb1-3[Neu5Aca2,6]GalNAca-Thr	Carbohydrates and Its metabolites	Sugar derivatives	C32H53N3O22	3	0.6606	-	2218.75	2289.58	2867.3	2097.75	2545.72	2709.35	5949.97	5068.82	5316.26	4822.23	4418.98	4885.46	1.43475	5.11268e-06	7.89306e-05	0.483507	-1.04839	down
MW0114672	(2R,3S,4S,5R,6S)-2-[[(2S,3R,4R)-3,4-Dihydroxy-4-(hydroxymethyl)oxolan-2-yl]oxymethyl]-6-(3,4,5-trimethoxyphenoxy)oxane-3,4,5-triol	Benzene and substituted derivatives	Benzene and substituted derivatives	C20H30O13	3	0.637	-	283.21	237.78	166.33	202.08	172.68	257.67	5406.04	4374.99	4456.92	3787.16	2893.38	3625.53	1.47676	0.000103029	0.000725957	0.0537707	-4.21703	down
MW0142834	3-BETA-ENANTHOXYANDROST-1-EN-17-ONE	Others	Others	C26H42O2	3	0.634	-	756774	652159	690085	678654	687825	716939	484512	497825	576095	522857	516404	533427	1.40544	4.85195e-06	7.53286e-05	1.33576	0.417665	up
MW0153929	Misoprostol(free acid)-d5	Hormones and hormone related compounds	Hormones and hormone related compounds	C21H31D5O5	3	0.6257	-	2605.7	2043.3	2395.66	2080.68	1936.62	2207.58	1836.52	1690.57	1344.56	1787.44	1681.95	2132.45	1.05658	0.00956722	0.0259022	1.26696	0.341376	up
MW0149561	GHRP-2	Amino acid and Its metabolites	Small Peptide	C45H55N9O6	3	0.6204	-	54597	52514.3	538.02	56813.4	52849.9	50357	1345.91	1522.44	704.11	990.88	724.5	497.61	1.18975	0.00436622	0.0136656	46.266	5.53188	up
MW0105310	5-Hydroxy-2-oxo-4-ureido-2,5-dihydro-1H-imidazole-5-carboxylate	Organic acid and Its derivatives	Organic acid and Its derivatives	C5H6N4O5	3	0.6153	-	7687.08	4112.86	12174	5061.54	5280.73	3978.79	21304.5	13711.1	23735.4	22922.3	11440.8	17034.1	1.27239	0.00105933	0.00436438	0.347668	-1.52422	down
MW0155420	Phe4Cl-Ala-OH	Amino acid and Its metabolites	Small Peptide	C17H15ClN2O6	3	0.6139	-	13055.5	10229.8	17703.8	16008.6	18285.5	16872.5	2975.51	5324.23	2540.66	4867.63	1826.8	2635.97	1.38877	5.91469e-05	0.000483737	4.56878	2.19181	up
MW0144199	Abu-Abu-OH	Amino acid and Its metabolites	Amino acid derivatives	C13H16N2O6	3	0.6046	-	8648.1	4396.78	8420.68	7608.67	6288.1	8019.2	2701.23	1026.98	2450.32	1835.53	1592.88	2421.67	1.36463	0.000221262	0.00133339	3.60653	1.85061	up
MW0053576	(1R,2R,5R,8R,9S,10R)-11-methyl-6-methylidene-16-oxo-15-oxapentacyclo[9.3.2.15,8.01,10.02,8]heptadecane-9-carboxylic acid	Heterocyclic compounds	Heterocyclic compounds	C19H24O4	3	0.6019	-	4691.78	3890.01	5140.09	6600.72	5577.42	5976.12	2865.69	3450.33	2319.49	1664.83	4186.04	2661.21	1.19114	0.000972299	0.0040483	1.85893	0.894471	up
MW0105932	Asp-Ser	Amino acid and Its metabolites	Small Peptide	C7H12N2O6	3	0.599	-	4900.87	4875.16	4695.87	3779.55	5600.65	5282.83	59828.4	111647	47308.3	101997	63647.8	91109.2	1.46781	0.000888708	0.00376878	0.0612673	-4.02874	down
MW0142640	3,16-DIDEOXYMEXICANOLIDE-3-DIOL	Others	Others	C27H36O7	3	0.5938	-	1465	1230.36	1820.06	2131.12	2109.08	2472.41	525.42	1200.97	1514.8	936.6	784.44	1273.42	1.06865	0.00640823	0.0186742	1.80062	0.848493	up
MW0013225	16,16,17,17,18,18-Hexadeuterio-20-hydroxyicosa-5,8,11,14-tetraenoic acid	FA	Others	C20H32O3	3	0.5677	-	1063.94	981.23	979.32	1070.43	1043.43	760.02	4401.55	4784.87	2569.91	3881.07	2198.35	3044.28	1.40772	0.00188163	0.00691272	0.282489	-1.82374	down
MW0050069	1-Vaccenoyl-2-pentadecanoyl-sn-glycerol	GL	DG	C36H68O5	3	0.5665	-	774.31	1186.04	1085.68	1256.47	1214.37	1383.08	641.9	703.97	814.29	496.16	940.42	638.83	1.17137	0.00218953	0.00781405	1.62905	0.70403	up
MW0050667	1-(5Z,8Z,11Z,14Z-eicosatetraenoyl)-2-(7Z,10Z,13Z,16Z-docosatetraenoyl)-sn-glycerol	GL	DG	C45H72O5	3	0.5481	-	629.17	398.14	745.49	542.94	701.28	572.53	1564.36	891.16	1190.39	1103.53	821.59	744.66	1.15352	0.0123615	0.0315994	0.568354	-0.815137	down
MW0143895	6Testosterone Enanthate	Aldehyde,Ketones,Esters	Esters	C26H40O4	3	0.5181	-	6503.17	4872.23	5821.34	6061.18	4644.72	6305.31	1195.76	929.01	1277.71	807.29	536.75	997.55	1.4467	5.61895e-06	8.484e-05	5.95535	2.57419	up
